# Supplementary material for: Development and analyses of stakeholder driven conceptual models to support the implementation of ecosystem-based fisheries management in the U.S. Caribbean
Source: PLoS One. 2024 May 31;19(5):e0304101. doi: 10.1371/journal.pone.0304101 (PMC11142612; doi:10.1371/journal.pone.0304101)
Supplement: S1 Dataset — (XLSX) [file pone.0304101.s001.xlsx]

## Sheet: Sheet 1
Var1	Var2	Relationship	man_28june	man_30june	man_1july	exp_14june	exp_18june	exp_21june	exp_USVI	PR_DAP	STTJ_DAP	STX_DAP	PR_Businesses	PR_NGO	STT_Businesses	STT_NGO	STX_Businesses	STX_NGO	Aguada	Anasco	Boqueron	Combate	Guayama	Humacao	Loiza	PlayaSanta	PuertoReal	Rincon	SanJuan	STT	STX	SSC	Relationship no sign	Sign
Marine Diseases	Marine Mammals	Marine Diseases-Marine Mammals -	0	0	0	0	0	0	0	0	0	0	0	0	0	0	0	0	0	0	0	0	0	0	0	0	0	0	0	0	0	1	Marine Diseases-Marine Mammals	-
Marine Diseases	Turtle	Marine Diseases-Turtle -	0	0	0	0	0	0	0	0	0	0	0	0	0	0	0	0	0	0	0	0	0	0	0	0	0	0	0	0	0	1	Marine Diseases-Turtle	-
Marine Diseases	Reef Fish	Marine Diseases-Reef Fish -	0	0	0	0	0	0	0	0	0	0	0	0	0	0	0	0	0	0	0	0	0	0	0	0	0	0	0	0	0	1	Marine Diseases-Reef Fish	-
Marine Diseases	Water Quality	Marine Diseases-Water Quality +	0	0	0	0	0	0	0	0	0	0	0	0	0	0	0	0	0	0	0	0	0	0	0	0	0	0	0	0	0	1	Marine Diseases-Water Quality	+
Marine Diseases	Public Health	Marine Diseases-Public Health +	0	0	0	0	0	0	0	0	0	0	0	0	0	0	0	0	0	0	0	0	0	0	0	0	0	0	0	0	0	1	Marine Diseases-Public Health	+
Invasive Species	Marine Mammals	Invasive Species-Marine Mammals -	0	0	0	0	0	0	0	0	0	0	0	0	0	0	0	0	0	0	0	0	0	0	0	0	0	0	0	0	0	1	Invasive Species-Marine Mammals	-
Invasive Species	Turtle	Invasive Species-Turtle -	0	0	0	0	0	0	0	0	0	0	0	0	0	0	0	0	0	0	0	0	0	0	0	0	0	0	0	0	0	1	Invasive Species-Turtle	-
Invasive Species	Reef Fish	Invasive Species-Reef Fish -	0	0	0	0	0	0	0	0	0	0	0	0	0	0	1	0	0	0	0	0	0	0	0	0	0	0	0	0	0	1	Invasive Species-Reef Fish	-
Invasive Species	Coral Reefs	Invasive Species-Coral Reefs +	0	0	0	0	0	0	0	0	0	0	0	0	0	0	0	0	0	0	0	0	0	0	0	0	0	0	0	0	0	1	Invasive Species-Coral Reefs	+
Invasive Species	Coral Reefs	Invasive Species-Coral Reefs -	0	0	0	0	0	1	1	0	0	1	0	0	0	0	0	1	0	0	0	0	0	0	0	0	0	0	1	0	0	0	Invasive Species-Coral Reefs	-
Invasive Species	Mangroves	Invasive Species-Mangroves +	0	0	0	0	0	0	0	0	0	0	0	0	0	0	0	0	0	0	0	0	0	0	0	0	0	0	0	0	0	1	Invasive Species-Mangroves	+
Invasive Species	Seagrass	Invasive Species-Seagrass +	0	0	0	0	0	0	0	0	0	0	0	0	0	0	0	0	0	0	0	0	0	0	0	0	0	0	0	0	0	1	Invasive Species-Seagrass	+
Invasive Species	Seagrass	Invasive Species-Seagrass -	0	0	0	0	0	0	1	0	0	0	0	0	0	0	0	0	0	0	0	0	0	0	0	0	0	0	0	1	0	0	Invasive Species-Seagrass	-
Invasive Species	Water Quality	Invasive Species-Water Quality +	0	0	0	0	0	0	0	0	0	0	0	0	0	0	0	0	0	0	0	0	0	0	0	0	0	0	0	0	0	1	Invasive Species-Water Quality	+
Invasive Species	Income	Invasive Species-Income +	0	0	0	0	0	0	0	0	0	0	0	0	0	0	0	0	0	0	0	0	0	0	0	0	0	0	0	0	0	1	Invasive Species-Income	+
Invasive Species	Coastal Human Communities	Invasive Species-Coastal Human Communities +	0	0	0	0	0	0	0	0	0	0	0	0	0	0	0	0	0	0	0	0	0	0	0	0	0	0	0	0	0	1	Invasive Species-Coastal Human Communities	+
Marine Mammals	Seagrass	Marine Mammals-Seagrass +	0	0	0	0	0	0	0	0	0	0	0	0	0	0	0	0	0	0	0	0	0	0	0	0	0	0	0	0	0	1	Marine Mammals-Seagrass	+
Marine Mammals	Recreational Boating	Marine Mammals-Recreational Boating +	0	0	0	0	0	0	0	0	0	0	0	0	0	0	0	0	0	0	0	0	0	0	0	0	0	0	0	0	0	1	Marine Mammals-Recreational Boating	+
Marine Mammals	Marinas	Marine Mammals-Marinas +	0	0	0	0	0	0	0	0	0	0	0	0	0	0	0	0	0	0	0	0	0	0	0	0	0	0	0	0	0	1	Marine Mammals-Marinas	+
Turtle	Birds	Turtle-Birds +	0	0	0	0	0	0	0	0	0	0	0	0	0	0	0	0	0	0	0	0	0	0	0	0	0	0	0	0	0	1	Turtle-Birds	+
Turtle	Seagrass	Turtle-Seagrass +	0	0	0	0	0	0	0	0	0	0	0	0	0	0	0	0	0	0	0	0	0	0	0	0	0	0	0	0	0	1	Turtle-Seagrass	+
Turtle	Coastal Development	Turtle-Coastal Development +	0	0	0	0	0	0	0	0	0	0	0	0	0	0	0	0	0	0	0	0	0	0	0	0	0	0	0	0	0	1	Turtle-Coastal Development	+
Forage Fish Availability	Reef Fish	Forage Fish Availability-Reef Fish +	0	0	0	0	0	0	0	0	0	0	0	0	0	0	0	0	0	0	0	0	0	0	0	0	0	0	0	0	0	1	Forage Fish Availability-Reef Fish	+
Forage Fish Availability	Birds	Forage Fish Availability-Birds +	0	0	0	0	0	0	0	0	0	0	0	0	0	0	0	0	0	0	0	0	0	0	0	0	0	0	0	0	0	1	Forage Fish Availability-Birds	+
Forage Fish Availability	Marine Mammals	Forage Fish Availability-Marine Mammals +	0	0	0	0	0	0	0	0	0	0	0	0	0	0	0	0	0	0	0	0	0	0	0	0	0	0	0	0	0	1	Forage Fish Availability-Marine Mammals	+
Forage Fish Availability	Fisheries Resources	Forage Fish Availability-Fisheries Resources +	0	0	0	0	0	0	0	0	0	0	0	0	0	0	0	0	0	0	0	0	0	0	0	0	0	0	0	0	0	1	Forage Fish Availability-Fisheries Resources	+
Forage Fish Availability	Seagrass	Forage Fish Availability-Seagrass +	0	0	0	0	0	0	0	0	0	0	0	0	0	0	0	0	0	0	0	0	0	0	0	0	0	0	0	0	0	1	Forage Fish Availability-Seagrass	+
Forage Fish Availability	Income	Forage Fish Availability-Income +	0	0	0	0	0	0	0	0	0	0	0	0	0	0	0	0	0	0	0	0	0	0	0	0	0	0	0	0	0	1	Forage Fish Availability-Income	+
Reef Fish	Forage Fish Availability	Reef Fish-Forage Fish Availability -	0	0	0	0	0	0	0	0	0	0	0	0	0	0	0	0	0	0	0	0	0	0	0	0	0	0	0	0	0	1	Reef Fish-Forage Fish Availability	-
Reef Fish	Birds	Reef Fish-Birds +	0	0	0	0	0	0	0	0	0	0	0	0	0	0	0	0	0	0	0	0	0	0	0	0	0	0	0	0	0	1	Reef Fish-Birds	+
Reef Fish	Marine Mammals	Reef Fish-Marine Mammals +	0	0	0	0	0	0	0	0	0	0	0	0	0	0	0	0	0	0	0	0	0	0	0	0	0	0	0	0	0	1	Reef Fish-Marine Mammals	+
Reef Fish	Fisheries Resources	Reef Fish-Fisheries Resources +	0	0	0	0	0	0	0	0	0	0	0	0	0	0	0	0	0	0	0	0	0	0	0	0	0	0	0	0	0	1	Reef Fish-Fisheries Resources	+
Reef Fish	Water Quality	Reef Fish-Water Quality +	0	0	0	0	0	0	0	0	0	0	0	0	0	0	0	0	0	0	0	0	0	0	0	0	0	0	0	0	0	1	Reef Fish-Water Quality	+
Reef Fish	Coral Reefs	Reef Fish-Coral Reefs +	0	0	0	0	0	0	0	0	0	0	0	0	0	0	1	0	0	0	0	0	0	0	0	0	0	0	0	0	0	1	Reef Fish-Coral Reefs	+
Reef Fish	Nutrients	Reef Fish-Nutrients +	0	0	0	0	0	0	0	0	0	0	0	0	0	0	0	0	0	0	0	0	0	0	0	0	0	0	0	0	0	1	Reef Fish-Nutrients	+
Reef Fish	Recreational Fishing	Reef Fish-Recreational Fishing +	0	0	0	0	0	0	0	0	0	0	0	1	0	0	0	0	0	0	0	0	0	0	0	0	0	0	0	0	0	1	Reef Fish-Recreational Fishing	+
Reef Fish	Commercial Fishing	Reef Fish-Commercial Fishing +	0	0	0	0	0	0	0	0	0	0	0	0	0	0	0	0	0	0	0	0	0	0	0	0	0	0	0	0	0	1	Reef Fish-Commercial Fishing	+
Reef Fish	Artificial Reefs	Reef Fish-Artificial Reefs +	0	0	0	0	0	0	0	0	0	0	0	0	0	0	0	0	0	0	0	0	0	0	0	0	0	0	0	0	0	1	Reef Fish-Artificial Reefs	+
Reef Fish	Recreational Activities	Reef Fish-Recreational Activities +	0	0	0	0	0	0	0	0	0	0	0	0	0	0	1	0	0	0	0	0	0	0	0	0	0	0	0	0	0	1	Reef Fish-Recreational Activities	+
Reef Fish	Local Economy	Reef Fish-Local Economy +	0	0	0	0	0	0	0	0	0	0	0	0	0	0	1	0	0	0	0	0	0	0	0	0	0	0	0	0	0	1	Reef Fish-Local Economy	+
Reef Fish	Tourism	Reef Fish-Tourism +	0	0	0	0	0	0	0	0	0	0	0	0	0	0	0	0	0	0	0	0	0	0	0	0	0	0	0	0	0	1	Reef Fish-Tourism	+
Reef Fish	Ciguatera	Reef Fish-Ciguatera +	0	0	0	0	0	0	0	0	0	0	0	0	0	0	0	0	0	0	0	0	0	0	0	0	0	0	0	0	0	1	Reef Fish-Ciguatera	+
Birds	Turtle	Birds-Turtle -	0	0	0	0	0	0	0	0	0	0	0	0	0	0	0	0	0	0	0	0	0	0	0	0	0	0	0	0	0	1	Birds-Turtle	-
Birds	Forage Fish Availability	Birds-Forage Fish Availability -	0	0	0	0	0	0	0	0	0	0	0	0	0	0	0	0	0	0	0	0	0	0	0	0	0	0	0	0	0	1	Birds-Forage Fish Availability	-
Birds	Reef Fish	Birds-Reef Fish -	0	0	0	0	0	0	0	0	0	0	0	0	0	0	0	0	0	0	0	0	0	0	0	0	0	0	0	0	0	1	Birds-Reef Fish	-
Birds	Mangroves	Birds-Mangroves +	0	0	0	0	0	0	0	0	0	0	0	0	0	0	0	0	0	0	0	0	0	0	0	0	0	0	0	0	0	1	Birds-Mangroves	+
Birds	Nutrients	Birds-Nutrients +	0	0	0	0	0	0	0	0	0	0	0	0	0	0	0	0	0	0	0	0	0	0	0	0	0	0	0	0	0	1	Birds-Nutrients	+
Marine Mammals	Forage Fish Availability	Marine Mammals-Forage Fish Availability -	0	0	0	0	0	0	0	0	0	0	0	0	0	0	0	0	0	0	0	0	0	0	0	0	0	0	0	0	0	1	Marine Mammals-Forage Fish Availability	-
Marine Mammals	Reef Fish	Marine Mammals-Reef Fish -	0	0	0	0	0	0	0	0	0	0	0	0	0	0	0	0	0	0	0	0	0	0	0	0	0	0	0	0	0	1	Marine Mammals-Reef Fish	-
Marine Mammals	Fisheries Resources	Marine Mammals-Fisheries Resources +	0	0	0	0	0	0	0	0	0	0	0	0	0	0	0	0	0	0	0	0	0	0	0	0	0	0	0	0	0	1	Marine Mammals-Fisheries Resources	+
Marine Mammals	Water Quality	Marine Mammals-Water Quality +	0	0	0	0	0	0	0	0	0	0	0	0	0	0	0	0	0	0	0	0	0	0	0	0	0	0	0	0	0	1	Marine Mammals-Water Quality	+
Marine Mammals	Military Uses	Marine Mammals-Military Uses +	0	0	0	0	0	0	0	0	0	0	0	0	0	0	0	0	0	0	0	0	0	0	0	0	0	0	0	0	0	1	Marine Mammals-Military Uses	+
Marine Mammals	Tourism	Marine Mammals-Tourism +	0	0	0	0	0	0	0	0	0	0	0	0	0	0	0	0	0	0	0	0	0	0	0	0	0	0	0	0	0	1	Marine Mammals-Tourism	+
Fisheries Resources	Forage Fish Availability	Fisheries Resources-Forage Fish Availability -	0	0	0	0	0	0	0	0	0	0	0	0	0	0	0	0	0	0	0	0	0	0	0	0	0	0	0	0	0	1	Fisheries Resources-Forage Fish Availability	-
Fisheries Resources	Reef Fish	Fisheries Resources-Reef Fish -	0	0	0	0	0	0	0	0	0	0	0	0	0	0	0	0	0	0	0	0	0	0	0	0	0	0	0	0	0	1	Fisheries Resources-Reef Fish	-
Fisheries Resources	Pelagic Areas	Fisheries Resources-Pelagic Areas +	0	0	0	0	0	0	0	0	0	0	0	0	0	0	0	0	0	0	0	0	0	0	0	0	0	0	0	0	0	1	Fisheries Resources-Pelagic Areas	+
Fisheries Resources	Recreational Fishing	Fisheries Resources-Recreational Fishing +	0	0	1	0	0	0	0	0	0	1	0	0	0	0	0	0	0	0	0	0	0	0	0	0	0	0	0	0	0	1	Fisheries Resources-Recreational Fishing	+
Fisheries Resources	Commercial Fishing	Fisheries Resources-Commercial Fishing +	0	0	0	0	0	0	0	0	0	0	0	0	0	0	0	0	0	0	0	0	0	0	0	0	0	0	0	0	0	1	Fisheries Resources-Commercial Fishing	+
Fisheries Resources	Marinas	Fisheries Resources-Marinas +	0	0	0	0	0	0	0	0	0	0	0	0	0	0	0	0	0	0	0	0	0	0	0	0	0	0	0	0	0	1	Fisheries Resources-Marinas	+
Fisheries Resources	Recreational Activities	Fisheries Resources-Recreational Activities +	0	0	0	0	0	0	0	0	0	0	0	0	0	0	0	0	0	0	0	0	0	0	0	0	0	0	0	0	0	1	Fisheries Resources-Recreational Activities	+
Fisheries Resources	Local Economy	Fisheries Resources-Local Economy +	0	0	0	0	0	0	0	0	0	0	0	0	0	0	0	0	0	0	0	0	0	0	0	0	0	0	0	0	0	1	Fisheries Resources-Local Economy	+
Fisheries Resources	Turtle	Fisheries Resources-Turtle -	0	0	0	0	0	0	0	0	0	0	0	0	0	0	0	0	0	0	0	0	0	0	0	0	0	0	0	0	0	1	Fisheries Resources-Turtle	-
Fisheries Resources	Marine Mammals	Fisheries Resources-Marine Mammals -	0	0	0	0	0	0	0	0	0	0	0	0	0	0	0	0	0	0	0	0	0	0	0	0	0	0	0	0	0	1	Fisheries Resources-Marine Mammals	-
Fisheries Resources	Coral Reefs	Fisheries Resources-Coral Reefs +	0	0	0	0	0	0	0	0	0	0	0	0	0	0	0	0	0	0	0	0	0	0	0	0	0	0	0	0	0	1	Fisheries Resources-Coral Reefs	+
Fisheries Resources	Recreational Boating	Fisheries Resources-Recreational Boating +	0	0	0	0	0	0	1	0	0	0	0	0	0	0	0	0	0	0	0	0	0	0	0	0	0	0	0	0	0	1	Fisheries Resources-Recreational Boating	+
Fisheries Resources	Tourism	Fisheries Resources-Tourism +	0	0	0	0	0	0	1	0	0	0	0	0	0	0	0	0	0	0	0	0	0	0	0	0	0	0	0	0	0	1	Fisheries Resources-Tourism	+
Currents	Fisheries Resources	Currents-Fisheries Resources +	0	0	0	0	0	0	0	0	0	0	0	0	0	0	0	0	0	0	0	0	0	0	0	0	0	0	0	0	0	1	Currents-Fisheries Resources	+
Currents	Oceanographic Variables	Currents-Oceanographic Variables +	0	0	0	0	0	0	0	0	0	0	0	0	0	0	0	0	0	0	0	0	0	0	0	0	0	0	0	0	0	1	Currents-Oceanographic Variables	+
Currents	Oceanographic Variables	Currents-Oceanographic Variables /	0	1	0	0	0	0	0	0	0	0	0	0	0	0	0	0	0	0	0	0	0	0	0	0	0	0	0	0	0	0	Currents-Oceanographic Variables	/
Currents	Water Quality	Currents-Water Quality +	0	0	0	0	0	0	0	0	1	0	0	0	0	0	0	0	0	0	0	0	0	0	0	0	0	0	0	0	0	1	Currents-Water Quality	+
Currents	Agricultural Contamination	Currents-Agricultural Contamination +	0	0	0	0	0	0	0	0	0	0	0	0	0	0	0	0	0	0	0	0	0	0	0	0	0	0	0	0	0	1	Currents-Agricultural Contamination	+
Disturbances	Reef Fish	Disturbances-Reef Fish +	0	0	0	0	0	0	0	0	0	0	0	0	0	0	0	0	0	0	0	0	0	0	0	0	0	0	0	0	0	1	Disturbances-Reef Fish	+
Disturbances	Birds	Disturbances-Birds +	0	0	0	0	0	0	0	0	0	0	0	0	0	0	0	0	0	0	0	0	0	0	0	0	0	0	0	0	0	1	Disturbances-Birds	+
Disturbances	Fisheries Resources	Disturbances-Fisheries Resources +	0	0	0	0	0	0	0	0	0	0	0	0	0	0	0	0	0	0	0	0	0	0	0	0	0	0	0	0	0	1	Disturbances-Fisheries Resources	+
Disturbances	Fisheries Resources	Disturbances-Fisheries Resources -	0	0	0	0	0	0	0	0	0	0	0	0	0	0	0	0	0	0	0	0	0	0	0	0	1	0	0	0	0	0	Disturbances-Fisheries Resources	-
Disturbances	Currents	Disturbances-Currents +	0	0	0	0	0	0	0	0	0	0	0	0	0	0	0	0	0	0	0	0	0	0	0	0	0	0	0	0	0	1	Disturbances-Currents	+
Disturbances	Currents	Disturbances-Currents /	0	1	0	0	0	0	0	0	0	0	0	0	0	0	0	0	0	0	0	0	0	0	0	0	0	0	0	0	0	0	Disturbances-Currents	/
Disturbances	Salinity	Disturbances-Salinity +	0	0	0	0	0	0	0	0	0	0	0	0	0	0	0	0	0	0	0	0	0	0	0	0	0	0	0	0	0	1	Disturbances-Salinity	+
Disturbances	Water Temperature	Disturbances-Water Temperature +	0	0	0	0	0	0	0	0	0	0	0	0	0	0	0	0	0	0	0	0	0	0	0	0	0	0	0	0	0	1	Disturbances-Water Temperature	+
Disturbances	Coral Reefs	Disturbances-Coral Reefs +	0	0	0	0	0	0	0	0	0	0	0	0	0	0	0	0	0	0	0	0	0	0	0	0	0	0	0	0	0	1	Disturbances-Coral Reefs	+
Disturbances	Coral Reefs	Disturbances-Coral Reefs -	0	0	0	0	0	0	0	1	0	0	0	0	1	0	1	0	0	0	0	0	0	0	0	0	1	0	0	0	0	0	Disturbances-Coral Reefs	-
Disturbances	Mangroves	Disturbances-Mangroves +	0	0	0	0	0	0	0	0	0	0	0	0	0	0	0	0	0	0	0	0	0	0	0	0	0	0	0	0	0	1	Disturbances-Mangroves	+
Disturbances	Mangroves	Disturbances-Mangroves -	0	0	0	0	0	0	0	0	0	0	0	0	1	0	0	0	0	0	0	0	0	0	0	0	0	0	0	0	0	0	Disturbances-Mangroves	-
Disturbances	Seagrass	Disturbances-Seagrass +	0	0	0	0	0	0	0	0	0	0	0	0	0	0	0	0	0	0	0	0	0	0	0	0	0	0	0	0	0	1	Disturbances-Seagrass	+
Disturbances	Run Off	Disturbances-Run Off +	0	0	0	0	0	0	0	0	0	0	0	0	1	0	0	0	0	0	0	0	0	0	0	0	0	0	0	0	0	1	Disturbances-Run Off	+
Disturbances	Water Quality	Disturbances-Water Quality +	0	0	0	0	0	0	0	0	0	0	0	0	0	0	0	0	0	0	0	0	0	0	0	0	0	0	0	0	0	1	Disturbances-Water Quality	+
Disturbances	Water Quality	Disturbances-Water Quality -	0	0	0	0	0	0	0	0	0	0	0	0	0	0	1	1	0	0	0	0	0	0	0	0	0	0	0	0	0	0	Disturbances-Water Quality	-
Disturbances	Nutrients	Disturbances-Nutrients +	0	0	0	0	0	0	0	0	0	0	0	0	0	0	0	0	0	0	0	0	0	0	0	0	0	0	0	0	0	1	Disturbances-Nutrients	+
Disturbances	Gear	Disturbances-Gear +	0	0	0	0	0	0	0	0	0	0	0	0	0	0	0	0	0	0	0	0	0	0	0	0	0	0	0	0	0	1	Disturbances-Gear	+
Disturbances	Derelict Fishing Gear	Disturbances-Derelict Fishing Gear +	0	0	0	0	0	0	0	0	0	0	0	0	0	0	0	0	0	0	0	0	0	0	0	0	0	0	0	0	0	1	Disturbances-Derelict Fishing Gear	+
Disturbances	Fishing Grounds	Disturbances-Fishing Grounds +	0	0	0	0	0	0	0	0	0	0	0	0	0	0	0	0	0	0	0	0	0	0	0	0	0	0	0	0	0	1	Disturbances-Fishing Grounds	+
Disturbances	Fishing Season	Disturbances-Fishing Season +	0	0	0	0	0	0	0	0	0	0	0	0	0	0	0	0	0	0	0	0	0	0	0	0	0	0	0	0	0	1	Disturbances-Fishing Season	+
Disturbances	Infrastructure	Disturbances-Infrastructure +	0	0	0	0	0	0	0	0	0	0	0	0	0	0	0	0	0	0	0	0	0	0	0	0	0	0	0	0	0	1	Disturbances-Infrastructure	+
Disturbances	Recreational Fishing	Disturbances-Recreational Fishing +	0	0	0	0	0	0	0	0	0	0	0	0	0	0	0	0	0	0	0	0	0	0	0	0	0	0	0	0	0	1	Disturbances-Recreational Fishing	+
Disturbances	Commercial Fishing	Disturbances-Commercial Fishing +	0	0	0	0	0	0	0	0	0	0	0	0	0	0	0	0	0	0	0	0	0	0	0	0	0	0	0	0	0	1	Disturbances-Commercial Fishing	+
Disturbances	Industrial Pollution	Disturbances-Industrial Pollution +	0	0	0	0	0	0	0	0	0	0	0	0	0	0	0	0	0	0	0	0	0	0	0	0	0	0	0	0	0	1	Disturbances-Industrial Pollution	+
Disturbances	Sewage	Disturbances-Sewage +	0	0	0	0	0	0	0	0	0	0	0	0	0	0	0	0	0	0	0	0	0	0	0	0	0	0	0	0	0	1	Disturbances-Sewage	+
Disturbances	Non Point Pollution	Disturbances-Non Point Pollution +	0	0	0	0	0	0	0	0	0	0	0	0	0	0	0	0	0	0	0	0	0	0	0	0	0	0	0	0	0	1	Disturbances-Non Point Pollution	+
Disturbances	Run Off of Landfills	Disturbances-Run Off of Landfills +	0	0	0	0	0	0	0	0	0	0	0	0	0	0	0	0	0	0	0	0	0	0	0	0	0	0	0	0	0	1	Disturbances-Run Off of Landfills	+
Disturbances	Agricultural Contamination	Disturbances-Agricultural Contamination +	0	0	0	0	0	0	0	0	0	0	0	0	0	0	0	0	0	0	0	0	0	0	0	0	0	0	0	0	0	1	Disturbances-Agricultural Contamination	+
Disturbances	Coastal Development	Disturbances-Coastal Development +	0	0	0	0	0	0	0	0	0	0	0	0	0	0	0	0	0	0	0	0	0	0	0	0	0	0	0	0	0	1	Disturbances-Coastal Development	+
Disturbances	Coastal Development	Disturbances-Coastal Development -	0	0	1	0	0	0	0	0	0	0	0	0	0	0	0	0	0	0	0	0	0	0	0	0	0	0	0	0	0	0	Disturbances-Coastal Development	-
Disturbances	Recreational Boating	Disturbances-Recreational Boating +	0	0	0	0	0	0	0	0	0	0	0	0	0	0	0	0	0	0	0	0	0	0	0	0	0	0	0	0	0	1	Disturbances-Recreational Boating	+
Disturbances	Marinas	Disturbances-Marinas +	0	0	0	0	0	0	0	0	0	0	0	0	0	0	0	0	0	0	0	0	0	0	0	0	0	0	0	0	0	1	Disturbances-Marinas	+
Disturbances	Restoration	Disturbances-Restoration +	0	0	0	0	0	0	0	0	0	0	0	0	0	0	0	0	0	0	0	0	0	0	0	0	0	0	0	0	0	1	Disturbances-Restoration	+
Disturbances	Demand	Disturbances-Demand +	0	0	0	0	0	0	0	0	0	0	0	0	0	0	0	0	0	0	0	0	0	0	0	0	0	0	0	0	0	1	Disturbances-Demand	+
Disturbances	Income	Disturbances-Income +	0	0	0	0	0	0	0	0	0	0	0	0	0	0	0	0	0	0	0	0	0	0	0	0	0	0	0	0	0	1	Disturbances-Income	+
Disturbances	Local Economy	Disturbances-Local Economy +	0	0	0	0	0	0	0	0	0	0	0	0	0	0	0	0	0	0	0	0	0	0	0	0	0	0	0	0	0	1	Disturbances-Local Economy	+
Disturbances	Tourism	Disturbances-Tourism +	0	0	0	0	0	0	0	0	0	0	0	0	0	0	0	0	0	0	0	0	0	0	0	0	0	0	0	0	0	1	Disturbances-Tourism	+
Disturbances	Coastal Human Communities	Disturbances-Coastal Human Communities +	0	0	0	0	0	0	0	0	0	0	0	0	0	0	0	0	0	0	0	0	0	0	0	0	0	0	0	0	0	1	Disturbances-Coastal Human Communities	+
Disturbances	Fishing Community	Disturbances-Fishing Community +	0	0	0	0	0	0	0	0	0	0	0	0	0	0	0	0	0	0	0	0	0	0	0	0	0	0	0	0	0	1	Disturbances-Fishing Community	+
Oceanographic Variables	Currents	Oceanographic Variables-Currents +	0	0	0	0	0	0	0	0	0	0	0	0	0	0	0	0	0	0	0	0	0	0	0	0	0	0	0	0	0	1	Oceanographic Variables-Currents	+
Oceanographic Variables	Disturbances	Oceanographic Variables-Disturbances +	0	0	0	0	0	0	0	0	0	0	0	0	0	0	0	0	0	0	0	0	0	0	0	0	0	0	0	0	0	1	Oceanographic Variables-Disturbances	+
Oceanographic Variables	Salinity	Oceanographic Variables-Salinity -	0	0	0	0	0	0	0	0	0	0	0	0	0	0	0	0	0	0	0	0	0	0	0	0	0	0	0	0	0	1	Oceanographic Variables-Salinity	-
Oceanographic Variables	Water Temperature	Oceanographic Variables-Water Temperature +	0	0	0	0	0	0	0	0	0	0	0	0	0	0	0	0	0	0	0	0	0	0	0	0	0	0	0	0	0	1	Oceanographic Variables-Water Temperature	+
Oceanographic Variables	Commercial Fishing	Oceanographic Variables-Commercial Fishing +	0	0	0	0	0	0	0	0	0	0	0	0	0	0	0	0	0	0	0	0	0	0	0	0	0	0	0	0	0	1	Oceanographic Variables-Commercial Fishing	+
Salinity	Forage Fish Availability	Salinity-Forage Fish Availability +	0	0	0	0	0	0	0	0	0	0	0	0	0	0	0	0	0	0	0	0	0	0	0	0	0	0	0	0	0	1	Salinity-Forage Fish Availability	+
Salinity	Water Quality	Salinity-Water Quality -	0	0	0	0	0	0	0	0	0	0	0	0	0	0	0	0	0	0	0	0	0	0	0	0	0	0	0	0	0	1	Salinity-Water Quality	-
Ocean Acidification	Forage Fish Availability	Ocean Acidification-Forage Fish Availability +	0	0	0	0	0	0	0	0	0	0	0	0	0	0	0	0	0	0	0	0	0	0	0	0	0	0	0	0	0	1	Ocean Acidification-Forage Fish Availability	+
Ocean Acidification	Reef Fish	Ocean Acidification-Reef Fish +	0	0	0	0	0	0	0	0	0	0	0	0	0	0	0	0	0	0	0	0	0	0	0	0	0	0	0	0	0	1	Ocean Acidification-Reef Fish	+
Ocean Acidification	Fisheries Resources	Ocean Acidification-Fisheries Resources +	0	0	0	0	0	0	0	0	0	0	0	0	0	0	0	0	0	0	0	0	0	0	0	0	0	0	0	0	0	1	Ocean Acidification-Fisheries Resources	+
Ocean Acidification	Fisheries Resources	Ocean Acidification-Fisheries Resources -	0	0	0	0	0	0	1	0	0	0	0	0	0	0	0	0	0	0	0	0	0	0	0	0	0	0	0	0	0	0	Ocean Acidification-Fisheries Resources	-
Ocean Acidification	Coral Reefs	Ocean Acidification-Coral Reefs +	0	0	0	0	0	0	0	0	0	0	0	0	0	0	0	0	0	0	0	0	0	0	0	0	0	0	0	0	0	1	Ocean Acidification-Coral Reefs	+
Ocean Acidification	Coral Reefs	Ocean Acidification-Coral Reefs -	0	0	0	0	0	0	1	0	0	0	0	0	0	1	0	0	0	0	0	0	0	0	0	0	0	0	0	0	0	0	Ocean Acidification-Coral Reefs	-
Ocean Acidification	Water Quality	Ocean Acidification-Water Quality +	0	0	0	0	0	0	0	0	0	0	0	0	0	0	0	0	0	0	0	0	0	0	0	0	0	0	0	0	0	1	Ocean Acidification-Water Quality	+
Ocean Acidification	Fishing Grounds	Ocean Acidification-Fishing Grounds +	0	0	0	0	0	0	0	0	0	0	0	0	0	0	0	0	0	0	0	0	0	0	0	0	0	0	0	0	0	1	Ocean Acidification-Fishing Grounds	+
Ocean Acidification	Commercial Fishing	Ocean Acidification-Commercial Fishing +	0	0	0	0	0	0	0	0	0	0	0	0	0	0	0	0	0	0	0	0	0	0	0	0	0	0	0	0	0	1	Ocean Acidification-Commercial Fishing	+
Ocean Acidification	Restoration	Ocean Acidification-Restoration +	0	0	0	0	0	0	0	0	0	0	0	0	0	0	0	0	0	0	0	0	0	0	0	0	0	0	0	0	0	1	Ocean Acidification-Restoration	+
Ocean Acidification	Income	Ocean Acidification-Income +	0	0	0	0	0	0	0	0	0	0	0	0	0	0	0	0	0	0	0	0	0	0	0	0	0	0	0	0	0	1	Ocean Acidification-Income	+
Water Temperature	Marine Diseases	Water Temperature-Marine Diseases +	0	0	0	1	0	0	0	0	0	1	0	0	0	0	0	0	0	0	0	1	0	0	0	0	0	0	0	0	0	1	Water Temperature-Marine Diseases	+
Water Temperature	Invasive Species	Water Temperature-Invasive Species +	0	1	0	0	0	0	0	0	0	0	0	0	0	0	0	0	0	0	0	0	0	0	0	0	0	0	0	0	0	1	Water Temperature-Invasive Species	+
Water Temperature	Forage Fish Availability	Water Temperature-Forage Fish Availability +	0	0	0	0	0	0	0	0	0	0	0	0	0	0	0	0	0	0	0	0	0	0	0	0	0	0	0	0	0	1	Water Temperature-Forage Fish Availability	+
Water Temperature	Reef Fish	Water Temperature-Reef Fish +	0	0	0	0	0	0	0	0	0	0	0	0	0	0	0	0	0	0	0	0	0	0	0	0	0	0	0	0	0	1	Water Temperature-Reef Fish	+
Water Temperature	Reef Fish	Water Temperature-Reef Fish -	0	0	0	0	0	0	0	0	0	0	0	0	0	0	1	0	0	0	0	0	0	0	0	0	0	0	0	0	0	0	Water Temperature-Reef Fish	-
Water Temperature	Fisheries Resources	Water Temperature-Fisheries Resources +	0	0	0	0	0	0	0	0	0	0	0	0	0	0	0	0	0	0	0	0	0	0	0	0	0	0	0	0	0	1	Water Temperature-Fisheries Resources	+
Water Temperature	Fisheries Resources	Water Temperature-Fisheries Resources -	0	0	0	0	0	0	0	0	0	1	0	0	0	0	0	0	0	0	1	1	0	0	0	0	0	0	0	0	0	0	Water Temperature-Fisheries Resources	-
Water Temperature	Currents	Water Temperature-Currents +	0	0	0	0	0	0	0	0	0	0	0	0	0	0	0	0	0	0	0	0	0	0	0	0	0	0	0	0	0	1	Water Temperature-Currents	+
Water Temperature	Disturbances	Water Temperature-Disturbances +	0	0	0	0	0	0	0	0	0	0	0	0	1	0	0	0	0	0	0	0	0	0	0	0	0	0	0	0	0	1	Water Temperature-Disturbances	+
Water Temperature	Sea Level Rise	Water Temperature-Sea Level Rise +	0	0	0	0	0	0	0	0	0	0	0	0	0	0	0	0	0	0	0	0	0	0	0	0	0	0	0	0	0	1	Water Temperature-Sea Level Rise	+
Water Temperature	Water Quality	Water Temperature-Water Quality -	0	0	0	0	0	0	0	0	0	0	0	0	0	0	0	0	0	0	0	0	0	0	0	0	0	0	0	0	0	1	Water Temperature-Water Quality	-
Water Temperature	Coral Reefs	Water Temperature-Coral Reefs +	0	0	0	0	0	0	0	0	0	0	0	0	0	0	0	0	0	0	0	0	0	0	0	0	0	0	0	0	0	1	Water Temperature-Coral Reefs	+
Water Temperature	Coral Reefs	Water Temperature-Coral Reefs -	0	0	0	0	0	0	1	1	0	1	0	0	1	0	1	0	0	0	1	1	0	0	0	0	0	0	0	0	0	0	Water Temperature-Coral Reefs	-
Water Temperature	Seagrass	Water Temperature-Seagrass +	0	0	0	0	0	0	0	0	0	0	0	0	0	0	0	0	0	0	0	0	0	0	0	0	0	0	0	0	0	1	Water Temperature-Seagrass	+
Water Temperature	Water Quality	Water Temperature-Water Quality +	0	1	0	0	0	0	0	1	0	0	0	0	0	0	0	0	0	0	0	0	0	0	0	0	0	0	0	0	0	1	Water Temperature-Water Quality	+
Water Temperature	Fishing Grounds	Water Temperature-Fishing Grounds +	0	0	0	0	0	0	0	0	0	0	0	0	0	0	0	0	0	0	0	0	0	0	0	0	0	0	0	0	0	1	Water Temperature-Fishing Grounds	+
Water Temperature	Ciguatera	Water Temperature-Ciguatera +	0	0	0	0	0	0	0	0	0	0	0	0	0	0	0	0	0	0	0	0	0	0	0	0	0	0	0	0	0	1	Water Temperature-Ciguatera	+
Sea Level Rise	Turtle	Sea Level Rise-Turtle +	0	0	0	0	0	0	0	0	0	0	0	0	0	0	0	0	0	0	0	0	0	0	0	0	0	0	0	0	0	1	Sea Level Rise-Turtle	+
Sea Level Rise	Marine Habitat	Sea Level Rise-Marine Habitat +	0	0	0	0	0	0	0	0	0	0	0	0	0	0	0	0	0	0	0	0	0	0	0	0	0	0	0	0	0	1	Sea Level Rise-Marine Habitat	+
Sea Level Rise	Marine Habitat	Sea Level Rise-Marine Habitat -	0	1	0	0	0	0	0	0	0	0	0	0	0	0	0	0	0	0	0	0	0	0	0	0	0	0	0	0	0	0	Sea Level Rise-Marine Habitat	-
Sea Level Rise	Mangroves	Sea Level Rise-Mangroves +	0	0	0	0	0	0	0	0	0	0	0	0	0	0	0	0	0	0	0	0	0	0	0	0	0	0	0	0	0	1	Sea Level Rise-Mangroves	+
Sea Level Rise	Infrastructure	Sea Level Rise-Infrastructure +	0	0	0	0	0	0	0	0	0	0	0	0	0	0	0	0	0	0	0	0	0	0	0	0	0	0	0	0	0	1	Sea Level Rise-Infrastructure	+
Sea Level Rise	Sewage	Sea Level Rise-Sewage +	0	0	0	0	0	0	0	0	0	0	0	0	0	0	0	0	0	0	0	0	0	0	0	0	0	0	0	0	0	1	Sea Level Rise-Sewage	+
Sea Level Rise	Run Off of Landfills	Sea Level Rise-Run Off of Landfills +	0	0	0	0	0	0	0	0	0	0	0	0	0	0	0	0	0	0	0	0	0	0	0	0	0	0	0	0	0	1	Sea Level Rise-Run Off of Landfills	+
Sea Level Rise	Coastal Development	Sea Level Rise-Coastal Development +	0	0	0	0	0	0	0	0	0	0	0	0	0	0	0	0	0	0	0	0	0	0	0	0	0	0	0	0	0	1	Sea Level Rise-Coastal Development	+
Sea Level Rise	Marinas	Sea Level Rise-Marinas +	0	0	0	0	0	0	0	0	0	0	0	0	0	0	0	0	0	0	0	0	0	0	0	0	0	0	0	0	0	1	Sea Level Rise-Marinas	+
Sea Level Rise	Coastal Human Communities	Sea Level Rise-Coastal Human Communities +	0	0	0	0	0	0	0	0	0	0	0	0	0	0	0	0	0	0	0	0	0	0	0	0	0	0	0	0	0	1	Sea Level Rise-Coastal Human Communities	+
Sea Level Rise	Fishing Community	Sea Level Rise-Fishing Community +	0	0	0	0	0	0	0	0	0	0	0	0	0	0	0	0	0	0	0	0	0	0	0	0	0	0	0	0	0	1	Sea Level Rise-Fishing Community	+
Water Quality	Forage Fish Availability	Water Quality-Forage Fish Availability +	0	0	0	0	0	0	0	0	0	0	0	0	0	0	0	0	0	0	0	0	0	0	0	0	0	0	0	0	0	1	Water Quality-Forage Fish Availability	+
Water Quality	Seagrass	Water Quality-Seagrass +	0	0	0	0	0	1	0	0	0	0	1	1	0	0	0	1	0	0	0	0	0	0	0	0	0	0	0	0	0	1	Water Quality-Seagrass	+
Water Quality	Commercial Fishing	Water Quality-Commercial Fishing +	0	0	0	0	0	0	0	0	0	0	0	0	0	0	0	0	0	0	0	0	0	0	0	0	0	0	0	0	0	1	Water Quality-Commercial Fishing	+
Pelagic Areas	Forage Fish Availability	Pelagic Areas-Forage Fish Availability +	0	0	0	0	0	0	0	0	0	0	0	0	0	0	0	0	0	0	0	0	0	0	0	0	0	0	0	0	0	1	Pelagic Areas-Forage Fish Availability	+
Pelagic Areas	Fisheries Resources	Pelagic Areas-Fisheries Resources +	0	0	0	0	0	0	0	0	0	0	0	0	0	0	0	0	0	0	0	0	0	0	0	0	0	0	0	0	0	1	Pelagic Areas-Fisheries Resources	+
Pelagic Areas	Water Quality	Pelagic Areas-Water Quality +	0	0	0	0	0	0	0	0	0	0	0	0	0	0	0	0	0	0	0	0	0	0	0	0	0	0	0	0	0	1	Pelagic Areas-Water Quality	+
Pelagic Areas	Marine Habitat	Pelagic Areas-Marine Habitat +	0	0	0	0	0	0	0	0	0	0	0	0	0	0	0	0	0	0	0	0	0	0	0	0	0	0	0	0	0	1	Pelagic Areas-Marine Habitat	+
Pelagic Areas	Coral Reefs	Pelagic Areas-Coral Reefs +	0	0	0	0	0	0	0	0	0	0	0	0	0	0	0	0	0	0	0	0	0	0	0	0	0	0	0	0	0	1	Pelagic Areas-Coral Reefs	+
Pelagic Areas	Mangroves	Pelagic Areas-Mangroves +	0	0	0	0	0	0	0	0	0	0	0	0	0	0	0	0	0	0	0	0	0	0	0	0	0	0	0	0	0	1	Pelagic Areas-Mangroves	+
Pelagic Areas	Seagrass	Pelagic Areas-Seagrass +	0	0	0	0	0	0	0	0	0	0	0	0	0	0	0	0	0	0	0	0	0	0	0	0	0	0	0	0	0	1	Pelagic Areas-Seagrass	+
Pelagic Areas	Fishing Grounds	Pelagic Areas-Fishing Grounds +	0	0	0	0	0	0	0	0	0	0	0	0	0	0	0	0	0	0	0	0	0	0	0	0	0	0	0	0	0	1	Pelagic Areas-Fishing Grounds	+
Pelagic Areas	Marinas	Pelagic Areas-Marinas +	0	0	0	0	0	0	0	0	0	0	0	0	0	0	0	0	0	0	0	0	0	0	0	0	0	0	0	0	0	1	Pelagic Areas-Marinas	+
Pelagic Areas	Tourism	Pelagic Areas-Tourism +	0	0	0	0	0	0	0	0	0	0	0	0	0	0	0	0	0	0	0	0	0	0	0	0	0	0	0	0	0	1	Pelagic Areas-Tourism	+
Marine Habitat	Forage Fish Availability	Marine Habitat-Forage Fish Availability +	0	0	0	0	0	0	0	0	0	0	0	0	0	0	0	0	0	0	0	0	0	0	0	0	0	0	0	0	0	1	Marine Habitat-Forage Fish Availability	+
Marine Habitat	Salinity	Marine Habitat-Salinity +	0	0	0	0	0	0	0	0	0	0	0	0	0	0	0	0	0	0	0	0	0	0	0	0	0	0	0	0	0	1	Marine Habitat-Salinity	+
Marine Habitat	Pelagic Areas	Marine Habitat-Pelagic Areas +	0	0	0	0	0	0	0	0	0	0	0	0	0	0	0	0	0	0	0	0	0	0	0	0	0	0	0	0	0	1	Marine Habitat-Pelagic Areas	+
Marine Habitat	Coral Reefs	Marine Habitat-Coral Reefs +	0	1	0	0	0	1	0	1	0	0	0	0	0	0	0	0	0	0	0	0	0	0	0	0	0	0	0	0	0	1	Marine Habitat-Coral Reefs	+
Marine Habitat	Seagrass	Marine Habitat-Seagrass +	0	1	0	0	0	1	0	1	0	0	0	0	0	0	0	0	0	0	0	0	0	0	0	0	0	0	0	0	0	1	Marine Habitat-Seagrass	+
Marine Habitat	Nutrients	Marine Habitat-Nutrients +	0	0	0	0	0	0	0	0	0	0	0	0	0	0	0	0	0	0	0	0	0	0	0	0	0	0	0	0	0	1	Marine Habitat-Nutrients	+
Marine Habitat	Run Off	Marine Habitat-Run Off +	0	0	0	0	0	0	0	0	0	0	0	0	0	0	0	0	0	0	0	0	0	0	0	0	0	0	0	0	0	1	Marine Habitat-Run Off	+
Marine Habitat	Recreational Boating	Marine Habitat-Recreational Boating +	0	0	0	0	0	0	0	0	0	0	0	0	0	0	0	0	0	0	0	0	0	0	0	0	0	0	0	0	0	1	Marine Habitat-Recreational Boating	+
Marine Habitat	Recreational Activities	Marine Habitat-Recreational Activities +	0	0	0	1	0	0	0	0	0	0	0	0	0	0	0	0	0	0	0	0	0	0	0	0	0	0	0	0	0	1	Marine Habitat-Recreational Activities	+
Marine Habitat	Tourism	Marine Habitat-Tourism +	0	0	0	0	0	0	0	0	0	0	0	0	0	1	0	0	0	0	0	0	0	0	0	0	0	0	0	0	0	1	Marine Habitat-Tourism	+
Marine Habitat	Fishing Community	Marine Habitat-Fishing Community +	0	0	0	0	0	0	0	0	0	0	0	0	0	0	0	0	0	0	0	0	0	0	0	0	0	0	0	0	0	1	Marine Habitat-Fishing Community	+
Coral Reefs	Reef Fish	Coral Reefs-Reef Fish +	0	0	0	0	0	0	0	0	0	0	1	1	0	0	0	0	0	0	0	0	0	0	0	0	0	0	0	0	0	1	Coral Reefs-Reef Fish	+
Coral Reefs	Water Quality	Coral Reefs-Water Quality +	0	0	0	0	0	0	0	0	0	0	0	0	0	0	1	0	0	0	0	0	0	0	0	0	0	0	0	0	0	1	Coral Reefs-Water Quality	+
Coral Reefs	Pelagic Areas	Coral Reefs-Pelagic Areas +	0	0	0	0	0	0	0	0	0	0	0	0	0	0	0	0	0	0	0	0	0	0	0	0	0	0	0	0	0	1	Coral Reefs-Pelagic Areas	+
Coral Reefs	Marine Habitat	Coral Reefs-Marine Habitat +	0	0	0	0	0	0	1	0	0	0	0	0	0	0	0	0	0	0	0	0	0	0	0	0	0	0	0	0	0	1	Coral Reefs-Marine Habitat	+
Coral Reefs	Mangroves	Coral Reefs-Mangroves +	0	0	0	0	0	1	0	0	0	0	0	0	0	0	0	0	0	0	0	0	0	0	0	0	0	0	0	0	0	1	Coral Reefs-Mangroves	+
Coral Reefs	Seagrass	Coral Reefs-Seagrass +	0	0	0	0	0	1	0	0	0	0	0	0	0	0	0	0	0	0	0	0	0	0	0	0	0	0	0	0	0	1	Coral Reefs-Seagrass	+
Coral Reefs	Run Off	Coral Reefs-Run Off +	0	0	0	0	0	0	0	0	0	0	0	0	0	0	0	0	0	0	0	0	0	0	0	0	0	0	0	0	0	1	Coral Reefs-Run Off	+
Coral Reefs	Nutrients	Coral Reefs-Nutrients +	0	0	0	0	0	0	0	0	0	0	0	0	0	0	0	0	0	0	0	0	0	0	0	0	0	0	0	0	0	1	Coral Reefs-Nutrients	+
Coral Reefs	Fishing Grounds	Coral Reefs-Fishing Grounds +	0	0	0	0	0	0	0	0	0	0	0	0	0	0	0	0	0	0	0	0	0	0	0	0	0	0	0	0	0	1	Coral Reefs-Fishing Grounds	+
Coral Reefs	Coastal Development	Coral Reefs-Coastal Development +	0	0	0	0	0	0	0	0	0	0	0	0	0	0	0	0	0	0	0	0	0	0	0	0	0	0	0	0	0	1	Coral Reefs-Coastal Development	+
Coral Reefs	Science/Scientific Survey	Coral Reefs-Science/Scientific Survey +	0	0	0	0	0	0	0	0	0	0	0	0	0	0	0	0	0	0	0	0	0	0	0	0	0	0	0	0	0	1	Coral Reefs-Science/Scientific Survey	+
Coral Reefs	Recreational Boating	Coral Reefs-Recreational Boating +	0	0	0	0	0	0	0	0	0	0	0	0	0	0	0	0	0	0	0	0	0	0	0	0	0	0	0	0	0	1	Coral Reefs-Recreational Boating	+
Coral Reefs	Marinas	Coral Reefs-Marinas +	0	0	0	0	0	0	0	0	0	0	0	0	0	0	0	0	0	0	0	0	0	0	0	0	0	0	0	0	0	1	Coral Reefs-Marinas	+
Coral Reefs	Restoration	Coral Reefs-Restoration +	0	0	0	0	0	0	0	0	0	0	0	0	0	0	0	0	0	0	0	0	0	0	0	0	0	0	0	0	0	1	Coral Reefs-Restoration	+
Coral Reefs	Income	Coral Reefs-Income +	0	0	0	0	0	0	0	0	0	0	0	0	0	0	0	0	0	0	0	0	0	0	0	0	0	0	0	0	0	1	Coral Reefs-Income	+
Coral Reefs	Tourism	Coral Reefs-Tourism +	1	0	0	0	0	0	0	0	0	0	0	0	0	0	0	0	0	0	0	0	0	0	0	0	0	0	0	0	0	1	Coral Reefs-Tourism	+
Coral Reefs	Coastal Human Communities	Coral Reefs-Coastal Human Communities +	0	0	0	0	0	0	0	0	0	0	0	0	0	0	0	0	0	0	0	0	0	0	0	0	0	0	0	0	0	1	Coral Reefs-Coastal Human Communities	+
Coral Reefs	Fishing Community	Coral Reefs-Fishing Community +	0	0	0	0	0	0	0	0	0	0	0	0	0	0	0	0	0	0	0	0	0	0	0	0	0	0	0	0	0	1	Coral Reefs-Fishing Community	+
Mangroves	Forage Fish Availability	Mangroves-Forage Fish Availability +	0	0	0	0	0	0	0	0	0	0	0	0	0	0	0	0	0	0	0	0	0	0	0	0	0	0	0	0	0	1	Mangroves-Forage Fish Availability	+
Mangroves	Reef Fish	Mangroves-Reef Fish +	0	0	0	0	0	0	0	0	0	0	1	0	0	0	0	0	0	0	0	0	0	0	0	0	0	0	0	0	0	1	Mangroves-Reef Fish	+
Mangroves	Birds	Mangroves-Birds +	0	0	0	0	0	0	0	0	0	0	0	0	0	0	0	0	0	0	0	0	0	0	0	0	0	0	0	0	0	1	Mangroves-Birds	+
Mangroves	Salinity	Mangroves-Salinity +	0	0	0	0	0	0	0	0	0	0	0	0	0	0	0	0	0	0	0	0	0	0	0	0	0	0	0	0	0	1	Mangroves-Salinity	+
Mangroves	Water Quality	Mangroves-Water Quality +	0	0	0	0	0	1	1	0	0	0	0	0	0	0	0	1	0	0	0	0	0	0	0	0	0	0	0	0	0	1	Mangroves-Water Quality	+
Mangroves	Water Quality	Mangroves-Water Quality -	0	0	0	0	0	0	0	0	0	0	0	0	0	0	0	1	0	0	0	0	0	0	0	0	0	0	0	0	0	0	Mangroves-Water Quality	-
Mangroves	Pelagic Areas	Mangroves-Pelagic Areas +	0	0	0	0	0	0	0	0	0	0	0	0	0	0	0	0	0	0	0	0	0	0	0	0	0	0	0	0	0	1	Mangroves-Pelagic Areas	+
Mangroves	Marine Habitat	Mangroves-Marine Habitat +	0	1	0	0	0	0	0	0	0	0	0	0	0	0	0	0	0	0	0	0	0	0	0	0	0	0	0	0	0	1	Mangroves-Marine Habitat	+
Mangroves	Coral Reefs	Mangroves-Coral Reefs +	0	0	0	0	0	1	0	0	0	0	0	0	0	0	0	0	0	0	0	0	0	0	0	0	0	0	0	0	0	1	Mangroves-Coral Reefs	+
Mangroves	Seagrass	Mangroves-Seagrass +	0	0	0	0	0	1	0	0	0	0	0	0	0	0	0	0	0	0	0	0	0	0	0	0	0	0	0	0	0	1	Mangroves-Seagrass	+
Mangroves	Run Off	Mangroves-Run Off +	0	0	0	0	0	0	0	0	0	0	0	0	0	0	0	0	0	0	0	0	0	0	0	0	0	0	0	0	0	1	Mangroves-Run Off	+
Mangroves	Run Off	Mangroves-Run Off -	0	0	0	0	0	0	0	0	0	0	0	0	1	0	0	0	0	0	0	0	0	0	0	0	0	0	0	0	0	0	Mangroves-Run Off	-
Mangroves	Fishing Grounds	Mangroves-Fishing Grounds +	0	0	0	0	0	0	0	0	0	0	0	0	0	0	0	0	0	0	0	0	0	0	0	0	0	0	0	0	0	1	Mangroves-Fishing Grounds	+
Mangroves	Coastal Development	Mangroves-Coastal Development +	0	0	0	0	0	0	0	0	0	0	0	0	0	0	0	0	0	0	0	0	0	0	0	0	0	0	0	0	0	1	Mangroves-Coastal Development	+
Mangroves	Recreational Boating	Mangroves-Recreational Boating +	0	0	0	0	0	0	0	0	0	0	0	0	0	0	0	0	0	0	0	0	0	0	0	0	0	0	0	0	0	1	Mangroves-Recreational Boating	+
Mangroves	Restoration	Mangroves-Restoration +	0	0	0	0	0	0	0	0	0	0	0	0	0	0	0	0	0	0	0	0	0	0	0	0	0	0	0	0	0	1	Mangroves-Restoration	+
Mangroves	Coastal Human Communities	Mangroves-Coastal Human Communities +	0	0	0	0	0	0	0	0	0	0	0	0	0	0	0	0	0	0	0	0	0	0	0	0	0	0	0	0	0	1	Mangroves-Coastal Human Communities	+
Mangroves	Fishing Community	Mangroves-Fishing Community +	0	0	0	0	0	0	0	0	0	0	0	0	0	0	0	0	0	0	0	0	0	0	0	0	0	0	0	0	0	1	Mangroves-Fishing Community	+
Seagrass	Marine Mammals	Seagrass-Marine Mammals +	0	0	0	0	0	0	0	0	0	0	0	0	0	0	0	0	0	0	0	0	0	0	0	0	0	0	0	0	0	1	Seagrass-Marine Mammals	+
Seagrass	Turtle	Seagrass-Turtle +	0	0	0	0	0	0	0	0	0	0	0	0	1	1	0	0	0	0	0	0	0	0	0	0	0	0	0	0	0	1	Seagrass-Turtle	+
Seagrass	Forage Fish Availability	Seagrass-Forage Fish Availability +	0	0	0	0	0	0	0	0	0	0	0	0	0	0	0	0	0	0	0	0	0	0	0	0	0	0	0	0	0	1	Seagrass-Forage Fish Availability	+
Seagrass	Reef Fish	Seagrass-Reef Fish +	0	0	0	0	0	0	0	0	0	0	0	0	0	0	0	0	0	0	0	0	0	0	0	0	0	0	0	0	0	1	Seagrass-Reef Fish	+
Seagrass	Water Quality	Seagrass-Water Quality +	0	0	0	0	0	0	1	0	0	0	0	0	0	0	0	0	0	0	0	0	0	0	0	0	0	0	0	0	0	1	Seagrass-Water Quality	+
Seagrass	Pelagic Areas	Seagrass-Pelagic Areas +	0	0	0	0	0	0	0	0	0	0	0	0	0	0	0	0	0	0	0	0	0	0	0	0	0	0	0	0	0	1	Seagrass-Pelagic Areas	+
Seagrass	Marine Habitat	Seagrass-Marine Habitat +	0	1	0	0	0	0	0	0	0	0	0	0	0	0	0	0	0	0	0	0	0	0	0	0	0	0	0	0	0	1	Seagrass-Marine Habitat	+
Seagrass	Coral Reefs	Seagrass-Coral Reefs +	0	0	0	0	0	1	0	0	0	0	0	0	0	0	0	0	0	0	0	0	0	0	0	0	0	0	0	0	0	1	Seagrass-Coral Reefs	+
Seagrass	Mangroves	Seagrass-Mangroves +	0	0	0	0	0	1	0	0	0	0	0	0	0	0	0	0	0	0	0	0	0	0	0	0	0	0	0	0	0	1	Seagrass-Mangroves	+
Seagrass	Run Off	Seagrass-Run Off +	0	0	0	0	0	0	0	0	0	0	0	0	0	0	0	0	0	0	0	0	0	0	0	0	0	0	0	0	0	1	Seagrass-Run Off	+
Seagrass	Nutrients	Seagrass-Nutrients +	0	0	0	0	0	0	0	0	0	0	0	0	0	0	0	0	0	0	0	0	0	0	0	0	0	0	0	0	0	1	Seagrass-Nutrients	+
Seagrass	Fishing Grounds	Seagrass-Fishing Grounds +	0	0	0	0	0	0	0	0	0	0	0	0	0	0	0	0	0	0	0	0	0	0	0	0	0	0	0	0	0	1	Seagrass-Fishing Grounds	+
Seagrass	Recreational Boating	Seagrass-Recreational Boating +	0	0	0	0	0	0	0	0	0	0	0	0	0	0	0	0	0	0	0	0	0	0	0	0	0	0	0	0	0	1	Seagrass-Recreational Boating	+
Seagrass	Tourism	Seagrass-Tourism +	0	0	0	0	0	0	0	0	0	0	0	0	0	0	0	0	0	0	0	0	0	0	0	0	0	0	0	0	0	1	Seagrass-Tourism	+
Seagrass	Coastal Human Communities	Seagrass-Coastal Human Communities /	0	0	0	0	0	0	0	0	0	0	0	0	0	0	0	0	0	0	0	0	0	0	0	0	0	0	0	0	0	1	Seagrass-Coastal Human Communities	/
Seagrass	Fishing Community	Seagrass-Fishing Community +	0	0	0	0	0	0	0	0	0	0	0	0	0	0	0	0	0	0	0	0	0	0	0	0	0	0	0	0	0	1	Seagrass-Fishing Community	+
Run Off	Marine Habitat	Run Off-Marine Habitat +	0	0	0	0	0	0	0	0	0	0	0	0	0	0	0	0	0	0	0	0	0	0	0	0	0	0	0	0	0	1	Run Off-Marine Habitat	+
Run Off	Marine Habitat	Run Off-Marine Habitat -	0	0	0	0	1	0	0	0	0	0	0	0	0	0	0	0	0	0	0	0	0	0	0	0	0	1	1	0	0	0	Run Off-Marine Habitat	-
Run Off	Coral Reefs	Run Off-Coral Reefs +	0	0	0	0	0	0	0	0	0	0	0	0	0	0	0	0	0	0	0	0	0	0	0	0	0	0	0	0	0	1	Run Off-Coral Reefs	+
Run Off	Coral Reefs	Run Off-Coral Reefs -	1	0	0	0	0	1	1	0	0	0	1	0	1	1	0	0	0	0	1	0	0	0	0	0	0	0	1	1	0	0	Run Off-Coral Reefs	-
Run Off	Mangroves	Run Off-Mangroves +	0	0	0	0	0	0	0	0	0	0	0	0	0	0	0	0	0	0	0	0	0	0	0	0	0	0	0	0	0	1	Run Off-Mangroves	+
Run Off	Mangroves	Run Off-Mangroves -	0	0	0	0	0	0	0	0	0	0	1	0	1	1	0	0	0	0	0	0	0	0	0	0	0	0	0	0	0	0	Run Off-Mangroves	-
Run Off	Seagrass	Run Off-Seagrass +	0	0	0	0	0	0	0	0	0	0	0	0	0	0	0	0	0	0	0	0	0	0	0	0	0	0	0	0	0	1	Run Off-Seagrass	+
Run Off	Seagrass	Run Off-Seagrass -	0	0	0	0	0	0	1	0	0	0	1	0	1	1	0	0	0	0	0	0	0	0	0	0	0	0	0	0	0	0	Run Off-Seagrass	-
Run Off	Water Quality	Run Off-Water Quality +	0	0	0	0	0	0	0	0	0	0	0	0	0	0	0	0	0	0	0	0	0	0	0	0	0	0	0	0	0	1	Run Off-Water Quality	+
Run Off	Water Quality	Run Off-Water Quality -	0	0	0	0	1	1	1	0	0	0	1	0	0	1	1	0	0	0	0	0	0	0	0	0	0	0	0	0	0	0	Run Off-Water Quality	-
Run Off	Nutrients	Run Off-Nutrients +	0	0	0	0	0	0	0	0	0	0	0	0	0	0	0	0	0	0	0	0	0	0	0	0	0	0	0	0	0	1	Run Off-Nutrients	+
Run Off	Fishing Grounds	Run Off-Fishing Grounds +	0	0	0	0	0	0	0	0	0	0	0	0	0	0	0	0	0	0	0	0	0	0	0	0	0	0	0	0	0	1	Run Off-Fishing Grounds	+
Water Quality	Nutrients	Water Quality-Nutrients -	0	0	0	0	0	0	0	0	0	0	0	0	0	0	0	0	0	0	0	0	0	0	0	0	0	0	0	0	0	1	Water Quality-Nutrients	-
Water Quality	Fishing Season	Water Quality-Fishing Season +	0	0	0	0	0	0	0	0	0	0	0	0	0	0	0	0	0	0	0	0	0	0	0	0	0	0	0	0	0	1	Water Quality-Fishing Season	+
Water Quality	Recreational Fishing	Water Quality-Recreational Fishing +	0	0	0	0	0	0	0	0	0	0	0	0	0	0	0	0	0	0	0	0	0	0	0	0	0	0	0	0	0	1	Water Quality-Recreational Fishing	+
Water Quality	Recreational Fishing	Water Quality-Recreational Fishing -	0	1	0	0	0	0	0	0	0	0	0	0	0	0	0	0	0	0	0	0	0	0	0	0	0	0	0	0	0	0	Water Quality-Recreational Fishing	-
Water Quality	Coral Reefs	Water Quality-Coral Reefs +	0	0	0	0	0	1	1	0	0	1	1	1	0	1	1	1	0	0	0	0	0	0	0	0	0	0	0	0	0	1	Water Quality-Coral Reefs	+
Water Quality	Fishing Grounds	Water Quality-Fishing Grounds +	0	0	0	0	0	0	0	0	0	0	0	0	0	0	0	0	0	0	0	0	0	0	0	0	0	0	0	0	0	1	Water Quality-Fishing Grounds	+
Water Quality	Reef Fish	Water Quality-Reef Fish +	0	0	0	0	0	0	0	0	0	0	0	1	0	0	1	0	0	0	0	0	0	0	0	0	0	0	0	0	0	1	Water Quality-Reef Fish	+
Water Quality	Recreational Activities	Water Quality-Recreational Activities +	0	0	0	0	0	0	0	0	0	0	0	0	0	0	0	0	0	0	0	0	0	0	0	0	0	0	0	0	0	1	Water Quality-Recreational Activities	+
Water Quality	Recreational Activities	Water Quality-Recreational Activities -	0	0	0	0	0	0	0	0	0	1	0	0	0	0	0	0	0	0	0	0	0	0	0	0	0	0	0	0	0	0	Water Quality-Recreational Activities	-
Water Quality	Restoration	Water Quality-Restoration +	0	0	0	0	0	0	0	0	0	0	0	0	0	0	1	0	0	0	0	0	0	0	0	0	0	0	0	0	0	1	Water Quality-Restoration	+
Water Quality	Restoration	Water Quality-Restoration -	0	0	0	0	0	0	0	0	0	1	0	0	0	0	0	0	0	0	0	0	0	0	0	0	0	0	0	0	0	0	Water Quality-Restoration	-
Water Quality	Tourism	Water Quality-Tourism +	0	0	0	0	0	0	1	0	0	0	0	1	0	0	0	0	0	0	0	0	0	0	0	0	0	0	0	0	0	1	Water Quality-Tourism	+
Nutrients	Forage Fish Availability	Nutrients-Forage Fish Availability +	0	0	0	0	0	0	0	0	0	0	0	0	0	0	0	0	0	0	0	0	0	0	0	0	0	0	0	0	0	1	Nutrients-Forage Fish Availability	+
Nutrients	Reef Fish	Nutrients-Reef Fish +	0	0	0	0	0	0	0	0	0	0	0	0	0	0	0	0	0	0	0	0	0	0	0	0	0	0	0	0	0	1	Nutrients-Reef Fish	+
Nutrients	Water Quality	Nutrients-Water Quality +	0	0	0	0	0	0	0	0	0	0	0	0	0	0	0	0	0	0	0	0	0	0	0	0	0	0	0	0	0	1	Nutrients-Water Quality	+
Nutrients	Water Quality	Nutrients-Water Quality -	0	1	0	0	0	0	0	0	1	0	0	0	0	0	0	1	0	0	0	0	0	0	0	0	0	0	0	0	0	0	Nutrients-Water Quality	-
Nutrients	Coral Reefs	Nutrients-Coral Reefs +	0	0	0	0	0	0	0	0	0	0	0	0	0	0	0	0	0	0	0	0	0	0	0	0	0	0	0	0	0	1	Nutrients-Coral Reefs	+
Nutrients	Mangroves	Nutrients-Mangroves +	0	0	0	0	0	0	0	0	0	0	0	0	0	0	0	0	0	0	0	0	0	0	0	0	0	0	0	0	0	1	Nutrients-Mangroves	+
Nutrients	Fisheries Resources	Nutrients-Fisheries Resources +	0	0	0	0	0	0	0	0	0	0	0	0	0	0	0	0	0	0	0	0	0	0	0	0	0	0	0	0	0	1	Nutrients-Fisheries Resources	+
Nutrients	Fishing Grounds	Nutrients-Fishing Grounds +	0	0	0	0	0	0	0	0	0	0	0	0	0	0	0	0	0	0	0	0	0	0	0	0	0	0	0	0	0	1	Nutrients-Fishing Grounds	+
Nutrients	Fishing Season	Nutrients-Fishing Season +	0	0	0	0	0	0	0	0	0	0	0	0	0	0	0	0	0	0	0	0	0	0	0	0	0	0	0	0	0	1	Nutrients-Fishing Season	+
Nutrients	Recreational Fishing	Nutrients-Recreational Fishing +	0	0	0	0	0	0	0	0	0	0	0	0	0	0	0	0	0	0	0	0	0	0	0	0	0	0	0	0	0	1	Nutrients-Recreational Fishing	+
Nutrients	Pollution	Nutrients-Pollution +	0	0	0	0	0	0	0	0	0	0	0	0	0	0	0	0	0	0	0	0	0	0	0	0	0	0	0	0	0	1	Nutrients-Pollution	+
Nutrients	Mariculture	Nutrients-Mariculture +	0	0	0	0	0	0	0	0	0	0	0	0	0	0	0	0	0	0	0	0	0	0	0	0	0	0	0	0	0	1	Nutrients-Mariculture	+
Nutrients	Restoration	Nutrients-Restoration +	0	0	0	0	0	0	0	0	0	0	0	0	0	0	0	0	0	0	0	0	0	0	0	0	0	0	0	0	0	1	Nutrients-Restoration	+
Nutrients	Public Health	Nutrients-Public Health +	0	0	0	0	0	0	0	0	0	0	0	0	0	0	0	0	0	0	0	0	0	0	0	0	0	0	0	0	0	1	Nutrients-Public Health	+
Water Quality	Marine Mammals	Water Quality-Marine Mammals +	0	0	0	0	0	0	0	0	0	0	0	0	0	0	0	0	0	0	0	0	0	0	0	0	0	0	0	0	0	1	Water Quality-Marine Mammals	+
Water Quality	Mariculture	Water Quality-Mariculture +	0	0	0	0	0	0	0	0	0	0	0	0	0	0	0	0	0	0	0	0	0	0	0	0	0	0	0	0	0	1	Water Quality-Mariculture	+
Water Quality	Science/Scientific Survey	Water Quality-Science/Scientific Survey +	0	0	0	0	0	0	0	0	0	0	0	0	0	0	0	0	0	0	0	0	0	0	0	0	0	0	0	0	0	1	Water Quality-Science/Scientific Survey	+
Water Quality	Recreational Boating	Water Quality-Recreational Boating +	0	0	1	0	0	0	0	0	0	0	0	0	0	0	0	0	0	0	0	0	0	0	0	0	0	0	0	0	0	1	Water Quality-Recreational Boating	+
Water Quality	Fishing Community	Water Quality-Fishing Community +	0	0	0	0	0	0	0	0	0	0	0	0	0	0	0	0	0	0	0	0	0	0	0	0	0	0	0	0	0	1	Water Quality-Fishing Community	+
Water Quality	Public Health	Water Quality-Public Health +	0	0	0	0	0	0	0	0	0	0	0	0	0	0	0	0	0	0	0	0	0	0	0	0	0	0	0	0	0	1	Water Quality-Public Health	+
Gear	Coral Reefs	Gear-Coral Reefs +	0	0	0	0	0	0	0	0	0	0	0	0	0	0	0	0	0	0	0	0	0	0	0	0	0	0	0	0	0	1	Gear-Coral Reefs	+
Gear	Coral Reefs	Gear-Coral Reefs -	0	0	0	0	0	0	0	0	0	0	0	0	0	0	1	0	0	0	0	0	0	0	0	0	0	0	1	0	0	0	Gear-Coral Reefs	-
Gear	Run Off	Gear-Run Off +	0	0	0	0	0	0	0	0	0	0	0	0	0	0	0	0	0	0	0	0	0	0	0	0	0	0	0	0	0	1	Gear-Run Off	+
Gear	Derelict Fishing Gear	Gear-Derelict Fishing Gear +	0	0	0	0	0	0	0	0	0	0	0	0	0	0	0	0	0	0	0	0	0	0	0	0	0	0	0	0	0	1	Gear-Derelict Fishing Gear	+
Gear	Bycatch	Gear-Bycatch +	0	0	0	0	0	0	0	0	0	0	0	0	0	0	0	0	0	0	0	0	0	0	0	0	0	0	0	0	0	1	Gear-Bycatch	+
Gear	Recreational Fishing	Gear-Recreational Fishing +	0	0	0	0	0	0	0	0	0	0	0	0	0	0	0	0	0	0	0	0	0	0	0	0	0	0	0	0	0	1	Gear-Recreational Fishing	+
Gear	Commercial Fishing	Gear-Commercial Fishing +	0	0	0	0	0	0	0	0	0	0	0	0	0	0	0	0	0	0	0	0	0	0	0	0	0	0	0	0	0	1	Gear-Commercial Fishing	+
Gear	Recreational Boating	Gear-Recreational Boating +	0	0	0	0	0	0	0	0	0	0	0	0	0	0	0	0	0	0	0	0	0	0	0	0	0	0	0	0	0	1	Gear-Recreational Boating	+
Derelict Fishing Gear	Coral Reefs	Derelict Fishing Gear-Coral Reefs +	0	0	0	0	0	0	0	0	0	0	0	0	0	0	0	0	0	0	0	0	0	0	0	0	0	0	0	0	0	1	Derelict Fishing Gear-Coral Reefs	+
Derelict Fishing Gear	Coral Reefs	Derelict Fishing Gear-Coral Reefs -	0	0	0	0	0	0	0	0	0	0	1	0	0	0	0	0	0	0	0	0	0	0	0	0	0	0	0	0	0	0	Derelict Fishing Gear-Coral Reefs	-
Derelict Fishing Gear	Seagrass	Derelict Fishing Gear-Seagrass +	0	0	0	0	0	0	0	0	0	0	0	0	0	0	0	0	0	0	0	0	0	0	0	0	0	0	0	0	0	1	Derelict Fishing Gear-Seagrass	+
Derelict Fishing Gear	Fisheries Resources	Derelict Fishing Gear-Fisheries Resources +	0	0	0	0	0	0	0	0	0	0	0	0	0	0	0	0	0	0	0	0	0	0	0	0	0	0	0	0	0	1	Derelict Fishing Gear-Fisheries Resources	+
Derelict Fishing Gear	Pollution	Derelict Fishing Gear-Pollution +	0	0	0	0	0	0	0	0	0	0	0	0	0	0	0	0	0	0	0	0	0	0	0	0	0	0	0	0	0	1	Derelict Fishing Gear-Pollution	+
Derelict Fishing Gear	Income	Derelict Fishing Gear-Income +	0	0	0	0	0	0	0	0	0	0	0	0	0	0	0	0	0	0	0	0	0	0	0	0	0	0	0	0	0	1	Derelict Fishing Gear-Income	+
Fisheries Resources	Turtle	Fisheries Resources-Turtle +	0	0	0	0	0	0	0	0	0	0	0	0	0	0	0	0	0	0	0	0	0	0	0	0	0	0	0	0	0	1	Fisheries Resources-Turtle	+
Fisheries Resources	Forage Fish Availability	Fisheries Resources-Forage Fish Availability +	0	0	0	0	0	0	0	0	0	0	0	0	0	0	0	0	0	0	0	0	0	0	0	0	0	0	0	0	0	1	Fisheries Resources-Forage Fish Availability	+
Fisheries Resources	Reef Fish	Fisheries Resources-Reef Fish +	0	0	0	0	0	0	0	0	0	0	0	0	0	0	0	0	0	0	0	0	0	0	0	0	0	0	0	0	0	1	Fisheries Resources-Reef Fish	+
Fisheries Resources	Mangroves	Fisheries Resources-Mangroves +	0	0	0	0	0	0	0	0	0	0	0	0	0	0	0	0	0	0	0	0	0	0	0	0	0	0	0	0	0	1	Fisheries Resources-Mangroves	+
Fisheries Resources	Seagrass	Fisheries Resources-Seagrass +	0	0	0	0	0	0	0	0	0	0	0	0	0	0	0	0	0	0	0	0	0	0	0	0	0	0	0	0	0	1	Fisheries Resources-Seagrass	+
Fisheries Resources	Restoration	Fisheries Resources-Restoration +	0	0	0	0	0	0	0	0	0	0	0	0	0	0	0	0	0	0	0	0	0	0	0	0	0	0	0	0	0	1	Fisheries Resources-Restoration	+
Fisheries Resources	Regulation	Fisheries Resources-Regulation +	0	0	0	0	0	0	0	0	0	0	0	0	0	0	0	0	0	0	0	0	0	0	0	0	0	0	0	0	0	1	Fisheries Resources-Regulation	+
Bycatch	Fisheries Resources	Bycatch-Fisheries Resources +	0	0	0	0	0	0	0	0	0	0	0	0	0	0	0	0	0	0	0	0	0	0	0	0	0	0	0	0	0	1	Bycatch-Fisheries Resources	+
Bycatch	Restoration	Bycatch-Restoration +	0	0	0	0	0	0	0	0	0	0	0	0	0	0	0	0	0	0	0	0	0	0	0	0	0	0	0	0	0	1	Bycatch-Restoration	+
Fishing Grounds	Coral Reefs	Fishing Grounds-Coral Reefs +	0	0	0	0	0	0	0	0	0	0	0	0	0	0	0	0	0	0	0	0	0	0	0	0	0	0	0	0	0	1	Fishing Grounds-Coral Reefs	+
Fishing Grounds	Recreational Fishing	Fishing Grounds-Recreational Fishing +	0	0	0	0	0	0	0	0	0	0	0	0	0	0	0	0	0	0	0	0	0	0	0	0	0	0	0	0	0	1	Fishing Grounds-Recreational Fishing	+
Fishing Grounds	Commercial Fishing	Fishing Grounds-Commercial Fishing +	0	0	0	0	0	0	0	0	0	0	0	0	0	0	0	0	0	0	0	0	0	0	0	0	0	0	0	0	0	1	Fishing Grounds-Commercial Fishing	+
Fishing Grounds	Coastal Development	Fishing Grounds-Coastal Development +	0	0	0	0	0	0	0	0	0	0	0	0	0	0	0	0	0	0	0	0	0	0	0	0	0	0	0	0	0	1	Fishing Grounds-Coastal Development	+
Fishing Grounds	Artificial Reefs	Fishing Grounds-Artificial Reefs +	0	0	0	0	0	0	0	0	0	0	0	0	0	0	0	0	0	0	0	0	0	0	0	0	0	0	0	0	0	1	Fishing Grounds-Artificial Reefs	+
Fishing Grounds	Mariculture	Fishing Grounds-Mariculture +	0	0	0	0	0	0	0	0	0	0	0	0	0	0	0	0	0	0	0	0	0	0	0	0	0	0	0	0	0	1	Fishing Grounds-Mariculture	+
Fishing Grounds	Recreational Boating	Fishing Grounds-Recreational Boating +	0	0	0	0	0	0	0	0	0	0	0	0	0	0	0	0	0	0	0	0	0	0	0	0	0	0	0	0	0	1	Fishing Grounds-Recreational Boating	+
Fishing Season	Fishing Grounds	Fishing Season-Fishing Grounds +	0	0	0	0	0	0	0	0	0	0	0	0	0	0	0	0	0	0	0	0	0	0	0	0	0	0	0	0	0	1	Fishing Season-Fishing Grounds	+
Fishing Season	Recreational Fishing	Fishing Season-Recreational Fishing +	0	0	0	0	0	0	0	0	0	0	0	0	0	0	0	0	0	0	0	0	0	0	0	0	0	0	0	0	0	1	Fishing Season-Recreational Fishing	+
Fishing Season	Commercial Fishing	Fishing Season-Commercial Fishing +	0	0	0	0	0	0	0	0	0	0	0	0	0	0	0	0	0	0	0	0	0	0	0	0	0	0	0	0	0	1	Fishing Season-Commercial Fishing	+
IUU Fishing	Coral Reefs	IUU Fishing-Coral Reefs +	0	0	0	0	0	0	0	0	0	0	0	0	0	0	0	0	0	0	0	0	0	0	0	0	0	0	0	0	0	1	IUU Fishing-Coral Reefs	+
IUU Fishing	Coral Reefs	IUU Fishing-Coral Reefs -	0	0	0	0	0	0	0	0	0	1	0	0	1	0	0	0	0	0	0	0	0	0	0	0	0	0	0	0	0	0	IUU Fishing-Coral Reefs	-
IUU Fishing	Fisheries Resources	IUU Fishing-Fisheries Resources +	0	0	0	0	0	0	0	0	0	0	0	0	0	0	0	0	0	0	0	0	0	0	0	0	0	0	0	0	0	1	IUU Fishing-Fisheries Resources	+
IUU Fishing	Fisheries Resources	IUU Fishing-Fisheries Resources -	0	0	0	0	0	0	0	1	0	1	0	0	0	0	0	0	0	1	0	0	1	0	0	0	0	0	0	0	0	0	IUU Fishing-Fisheries Resources	-
IUU Fishing	Recreational Fishing	IUU Fishing-Recreational Fishing -	0	0	0	0	0	0	0	0	0	0	0	0	0	0	0	0	0	0	0	0	0	0	0	0	0	0	0	0	0	1	IUU Fishing-Recreational Fishing	-
IUU Fishing	Commercial Fishing	IUU Fishing-Commercial Fishing -	0	0	0	0	0	0	0	0	0	0	0	0	0	0	0	0	0	0	0	0	0	0	0	0	0	0	0	0	0	1	IUU Fishing-Commercial Fishing	-
IUU Fishing	Science/Scientific Survey	IUU Fishing-Science/Scientific Survey +	0	0	0	0	0	0	0	0	0	0	0	0	0	0	0	0	0	0	0	0	0	0	0	0	0	0	0	0	0	1	IUU Fishing-Science/Scientific Survey	+
IUU Fishing	Science/Scientific Survey	IUU Fishing-Science/Scientific Survey -	0	0	0	0	0	0	0	0	0	0	0	0	0	0	0	0	0	1	0	0	0	0	0	0	0	0	0	0	0	0	IUU Fishing-Science/Scientific Survey	-
IUU Fishing	Regulation	IUU Fishing-Regulation +	0	0	0	0	0	0	0	0	0	0	0	0	0	0	0	0	0	0	0	0	0	0	0	0	0	0	0	0	0	1	IUU Fishing-Regulation	+
Infrastructure	Mangroves	Infrastructure-Mangroves +	0	0	0	0	0	0	0	0	0	0	0	0	0	0	0	0	0	0	0	0	0	0	0	0	0	0	0	0	0	1	Infrastructure-Mangroves	+
Infrastructure	Seagrass	Infrastructure-Seagrass +	0	0	0	0	0	0	0	0	0	0	0	0	0	0	0	0	0	0	0	0	0	0	0	0	0	0	0	0	0	1	Infrastructure-Seagrass	+
Infrastructure	Water Quality	Infrastructure-Water Quality +	0	0	0	0	0	0	0	0	0	0	0	0	0	0	0	0	0	0	0	0	0	0	0	0	0	0	0	0	0	1	Infrastructure-Water Quality	+
Infrastructure	Recreational Fishing	Infrastructure-Recreational Fishing +	0	0	0	0	0	0	0	0	0	0	0	0	0	0	0	0	0	0	0	0	0	0	0	0	0	0	0	0	0	1	Infrastructure-Recreational Fishing	+
Infrastructure	Commercial Fishing	Infrastructure-Commercial Fishing +	0	0	0	0	0	0	0	0	0	0	0	0	0	0	0	0	0	0	0	0	0	0	0	0	0	0	0	0	0	1	Infrastructure-Commercial Fishing	+
Infrastructure	Industrial Pollution	Infrastructure-Industrial Pollution +	0	0	0	0	0	0	0	0	0	0	0	0	0	0	0	0	0	0	0	0	0	0	0	0	0	0	0	0	0	1	Infrastructure-Industrial Pollution	+
Infrastructure	Non Point Pollution	Infrastructure-Non Point Pollution +	0	0	0	0	0	0	0	0	0	0	0	0	0	0	0	0	0	0	0	0	0	0	0	0	0	0	0	0	0	1	Infrastructure-Non Point Pollution	+
Infrastructure	Run Off	Infrastructure-Run Off +	0	0	0	0	0	0	0	0	0	0	0	0	0	0	0	0	0	0	0	0	0	0	0	0	0	0	0	0	0	1	Infrastructure-Run Off	+
Infrastructure	Coastal Development	Infrastructure-Coastal Development +	0	0	0	0	0	0	0	0	0	0	0	0	0	0	0	0	0	0	0	0	0	0	0	0	0	0	0	0	0	1	Infrastructure-Coastal Development	+
Infrastructure	Light Contamination	Infrastructure-Light Contamination +	0	0	0	0	0	0	0	0	0	0	0	0	0	0	0	0	0	0	0	0	0	0	0	0	0	0	0	0	0	1	Infrastructure-Light Contamination	+
Infrastructure	Marinas	Infrastructure-Marinas +	0	0	0	0	0	0	0	0	0	0	0	0	0	0	0	0	0	0	0	0	0	0	0	0	0	0	0	0	0	1	Infrastructure-Marinas	+
Infrastructure	Income	Infrastructure-Income +	0	0	0	0	0	0	0	0	0	0	0	0	0	0	0	0	0	0	0	0	0	0	0	0	0	0	0	0	0	1	Infrastructure-Income	+
Infrastructure	Coastal Human Communities	Infrastructure-Coastal Human Communities +	0	0	0	0	0	0	0	0	0	0	0	0	0	0	0	0	0	0	0	0	0	0	0	0	0	0	0	0	0	1	Infrastructure-Coastal Human Communities	+
Recreational Fishing	Coral Reefs	Recreational Fishing-Coral Reefs +	0	0	0	0	0	0	0	0	0	0	0	0	0	0	0	0	0	0	0	0	0	0	0	0	0	0	0	0	0	1	Recreational Fishing-Coral Reefs	+
Recreational Fishing	Coral Reefs	Recreational Fishing-Coral Reefs -	0	0	0	0	0	0	0	0	0	1	0	0	0	0	0	0	0	0	0	0	0	0	0	0	0	0	0	0	0	0	Recreational Fishing-Coral Reefs	-
Recreational Fishing	Fisheries Resources	Recreational Fishing-Fisheries Resources +	0	0	0	0	0	0	0	0	0	0	0	0	0	0	0	0	0	0	0	0	0	0	0	0	0	0	0	0	0	1	Recreational Fishing-Fisheries Resources	+
Recreational Fishing	Fisheries Resources	Recreational Fishing-Fisheries Resources -	0	0	1	0	0	0	0	0	0	1	0	0	0	0	0	0	0	1	0	0	0	0	0	1	0	0	0	0	0	0	Recreational Fishing-Fisheries Resources	-
Recreational Fishing	Bycatch	Recreational Fishing-Bycatch +	0	0	0	0	0	0	0	0	0	0	0	0	0	0	0	0	0	0	0	0	0	0	0	0	0	0	0	0	0	1	Recreational Fishing-Bycatch	+
Recreational Fishing	Coastal Development	Recreational Fishing-Coastal Development +	0	0	0	0	0	0	0	0	0	0	0	0	0	0	0	0	0	0	0	0	0	0	0	0	0	0	0	0	0	1	Recreational Fishing-Coastal Development	+
Recreational Fishing	Marinas	Recreational Fishing-Marinas +	0	0	0	0	0	0	0	0	0	0	0	0	0	0	0	0	0	0	0	0	0	0	0	0	0	0	0	0	0	1	Recreational Fishing-Marinas	+
Recreational Fishing	Income	Recreational Fishing-Income +	0	0	0	0	0	0	0	0	0	0	0	0	0	0	0	0	0	0	0	0	0	0	0	0	0	0	0	0	0	1	Recreational Fishing-Income	+
Recreational Fishing	Tourism	Recreational Fishing-Tourism +	0	0	0	0	0	0	0	0	0	0	0	0	0	0	0	0	0	0	0	0	0	0	0	0	0	0	0	0	0	1	Recreational Fishing-Tourism	+
Recreational Fishing	Fishing Community	Recreational Fishing-Fishing Community +	0	0	0	0	0	0	0	0	0	0	0	0	0	0	0	0	0	0	0	0	0	0	0	0	0	0	0	0	0	1	Recreational Fishing-Fishing Community	+
Commercial Fishing	Coral Reefs	Commercial Fishing-Coral Reefs +	0	0	0	0	0	0	0	0	0	0	0	0	0	0	0	0	0	0	0	0	0	0	0	0	0	0	0	0	0	1	Commercial Fishing-Coral Reefs	+
Commercial Fishing	Coral Reefs	Commercial Fishing-Coral Reefs -	0	0	0	0	0	0	0	0	0	0	0	0	1	0	0	0	0	0	0	0	0	0	0	0	0	0	0	0	0	0	Commercial Fishing-Coral Reefs	-
Commercial Fishing	Seagrass	Commercial Fishing-Seagrass +	0	0	0	0	0	0	0	0	0	0	0	0	0	0	0	0	0	0	0	0	0	0	0	0	0	0	0	0	0	1	Commercial Fishing-Seagrass	+
Commercial Fishing	Fisheries Resources	Commercial Fishing-Fisheries Resources +	0	0	0	0	0	0	0	0	0	0	0	0	0	0	0	0	0	0	0	0	0	0	0	0	0	0	0	0	0	1	Commercial Fishing-Fisheries Resources	+
Commercial Fishing	Bycatch	Commercial Fishing-Bycatch +	0	0	0	0	0	0	0	0	0	0	0	0	0	0	0	0	0	0	0	0	0	0	0	0	0	0	0	0	0	1	Commercial Fishing-Bycatch	+
Commercial Fishing	Coastal Development	Commercial Fishing-Coastal Development +	0	0	0	0	0	0	0	0	0	0	0	0	0	0	0	0	0	0	0	0	0	0	0	0	0	0	0	0	0	1	Commercial Fishing-Coastal Development	+
Commercial Fishing	Fish Import	Commercial Fishing-Fish Import +	0	0	0	0	0	0	0	0	0	0	0	0	0	0	0	0	0	0	0	0	0	0	0	0	0	0	0	0	0	1	Commercial Fishing-Fish Import	+
Commercial Fishing	Income	Commercial Fishing-Income +	0	0	0	0	0	0	0	0	0	0	0	0	0	0	0	0	0	0	0	0	0	0	0	0	0	0	0	0	0	1	Commercial Fishing-Income	+
Commercial Fishing	Local Economy	Commercial Fishing-Local Economy +	0	0	0	0	0	0	0	0	0	0	0	0	0	0	0	0	0	0	0	0	0	0	0	0	0	0	0	0	0	1	Commercial Fishing-Local Economy	+
Commercial Fishing	Fishing Community	Commercial Fishing-Fishing Community +	0	0	0	0	0	0	0	0	0	0	0	0	0	0	0	0	0	0	0	0	0	0	0	0	0	0	0	0	0	1	Commercial Fishing-Fishing Community	+
Industrial Pollution	Forage Fish Availability	Industrial Pollution-Forage Fish Availability +	0	0	0	0	0	0	0	0	0	0	0	0	0	0	0	0	0	0	0	0	0	0	0	0	0	0	0	0	0	1	Industrial Pollution-Forage Fish Availability	+
Industrial Pollution	Reef Fish	Industrial Pollution-Reef Fish +	0	0	0	0	0	0	0	0	0	0	0	0	0	0	0	0	0	0	0	0	0	0	0	0	0	0	0	0	0	1	Industrial Pollution-Reef Fish	+
Industrial Pollution	Birds	Industrial Pollution-Birds +	0	0	0	0	0	0	0	0	0	0	0	0	0	0	0	0	0	0	0	0	0	0	0	0	0	0	0	0	0	1	Industrial Pollution-Birds	+
Industrial Pollution	Marine Habitat	Industrial Pollution-Marine Habitat +	0	0	0	0	0	0	0	0	0	0	0	0	0	0	0	0	0	0	0	0	0	0	0	0	0	0	0	0	0	1	Industrial Pollution-Marine Habitat	+
Industrial Pollution	Marine Habitat	Industrial Pollution-Marine Habitat -	0	0	0	0	0	0	0	0	0	0	0	0	0	0	0	0	0	0	0	0	0	0	0	0	0	0	1	0	0	0	Industrial Pollution-Marine Habitat	-
Industrial Pollution	Coral Reefs	Industrial Pollution-Coral Reefs +	0	0	0	0	0	0	0	0	0	0	0	0	0	0	0	0	0	0	0	0	0	0	0	0	0	0	0	0	0	1	Industrial Pollution-Coral Reefs	+
Industrial Pollution	Coral Reefs	Industrial Pollution-Coral Reefs -	0	0	0	0	0	0	0	0	0	0	0	0	1	0	1	0	0	0	0	0	0	0	0	0	0	0	1	0	0	0	Industrial Pollution-Coral Reefs	-
Industrial Pollution	Water Quality	Industrial Pollution-Water Quality +	0	0	0	0	0	0	0	0	0	0	0	0	0	0	0	0	0	0	0	0	0	0	0	0	0	0	0	0	0	1	Industrial Pollution-Water Quality	+
Industrial Pollution	Water Quality	Industrial Pollution-Water Quality -	0	0	0	0	0	0	0	0	0	0	0	0	0	0	1	0	0	0	0	0	0	0	0	0	0	0	0	0	0	0	Industrial Pollution-Water Quality	-
Industrial Pollution	Fishing Grounds	Industrial Pollution-Fishing Grounds +	0	0	0	0	0	0	0	0	0	0	0	0	0	0	0	0	0	0	0	0	0	0	0	0	0	0	0	0	0	1	Industrial Pollution-Fishing Grounds	+
Industrial Pollution	Sewage	Industrial Pollution-Sewage +	0	0	0	0	0	0	0	0	0	0	0	0	0	0	0	0	0	0	0	0	0	0	0	0	0	0	0	0	0	1	Industrial Pollution-Sewage	+
Industrial Pollution	Non Point Pollution	Industrial Pollution-Non Point Pollution +	0	0	0	0	0	0	0	0	0	0	0	0	0	0	0	0	0	0	0	0	0	0	0	0	0	0	0	0	0	1	Industrial Pollution-Non Point Pollution	+
Industrial Pollution	Run Off of Landfills	Industrial Pollution-Run Off of Landfills +	0	0	0	0	0	0	0	0	0	0	0	0	0	0	0	0	0	0	0	0	0	0	0	0	0	0	0	0	0	1	Industrial Pollution-Run Off of Landfills	+
Industrial Pollution	Run Off	Industrial Pollution-Run Off +	0	0	0	0	0	0	0	0	1	0	0	0	0	0	1	0	0	0	0	0	0	0	0	0	0	0	0	0	0	1	Industrial Pollution-Run Off	+
Industrial Pollution	Pollution	Industrial Pollution-Pollution +	0	0	0	0	0	0	0	0	0	0	0	0	1	0	0	0	0	0	0	0	0	0	0	0	0	0	0	0	0	1	Industrial Pollution-Pollution	+
Industrial Pollution	Fishing Community	Industrial Pollution-Fishing Community +	0	0	0	0	0	0	0	0	0	0	0	0	0	0	0	0	0	0	0	0	0	0	0	0	0	0	0	0	0	1	Industrial Pollution-Fishing Community	+
Industrial Pollution	Public Health	Industrial Pollution-Public Health +	0	0	0	0	0	0	0	0	0	0	0	0	0	0	0	0	0	0	0	0	0	0	0	0	0	0	0	0	0	1	Industrial Pollution-Public Health	+
Industrial Pollution	Water Temperature	Industrial Pollution-Water Temperature +	0	0	0	0	0	0	0	0	0	0	0	0	0	0	0	0	0	0	0	0	0	0	0	0	0	0	0	0	0	1	Industrial Pollution-Water Temperature	+
Industrial Pollution	Restoration	Industrial Pollution-Restoration +	0	0	0	0	0	0	0	0	0	0	0	0	0	0	0	0	0	0	0	0	0	0	0	0	0	0	0	0	0	1	Industrial Pollution-Restoration	+
Industrial Pollution	Restoration	Industrial Pollution-Restoration -	0	0	0	0	0	0	0	0	0	0	0	0	0	0	1	0	0	0	0	0	0	0	0	0	0	0	0	0	0	0	Industrial Pollution-Restoration	-
Sewage	Marine Mammals	Sewage-Marine Mammals +	0	0	0	0	0	0	0	0	0	0	0	0	0	0	0	0	0	0	0	0	0	0	0	0	0	0	0	0	0	1	Sewage-Marine Mammals	+
Sewage	Reef Fish	Sewage-Reef Fish +	0	0	0	0	0	0	0	0	0	0	0	0	0	0	0	0	0	0	0	0	0	0	0	0	0	0	0	0	0	1	Sewage-Reef Fish	+
Sewage	Reef Fish	Sewage-Reef Fish -	0	0	0	0	0	0	0	0	0	0	0	0	0	0	1	0	0	0	0	0	0	0	0	0	0	0	0	0	0	0	Sewage-Reef Fish	-
Sewage	Salinity	Sewage-Salinity +	0	0	0	0	0	0	0	0	0	0	0	0	0	0	0	0	0	0	0	0	0	0	0	0	0	0	0	0	0	1	Sewage-Salinity	+
Sewage	Water Quality	Sewage-Water Quality +	0	0	0	0	0	0	0	0	0	0	0	0	0	0	0	0	0	0	0	0	0	0	0	0	0	0	0	0	0	1	Sewage-Water Quality	+
Sewage	Water Quality	Sewage-Water Quality -	0	0	0	0	0	0	0	0	1	0	1	0	0	0	1	0	0	0	0	0	0	0	0	0	0	0	0	0	0	0	Sewage-Water Quality	-
Sewage	Coral Reefs	Sewage-Coral Reefs +	0	0	0	0	0	0	0	0	0	0	0	0	0	0	0	0	0	0	0	0	0	0	0	0	0	0	0	0	0	1	Sewage-Coral Reefs	+
Sewage	Coral Reefs	Sewage-Coral Reefs -	0	0	0	0	0	0	0	0	0	0	0	0	0	0	1	0	0	0	0	0	0	0	1	0	0	0	1	0	0	0	Sewage-Coral Reefs	-
Sewage	Seagrass	Sewage-Seagrass +	0	0	0	0	0	0	0	0	0	0	0	0	0	0	0	0	0	0	0	0	0	0	0	0	0	0	0	0	0	1	Sewage-Seagrass	+
Sewage	Nutrients	Sewage-Nutrients +	0	0	0	0	0	0	0	0	0	0	0	0	0	0	0	0	0	0	0	0	0	0	0	0	0	0	0	0	0	1	Sewage-Nutrients	+
Sewage	Fishing Grounds	Sewage-Fishing Grounds +	0	0	0	0	0	0	0	0	0	0	0	0	0	0	0	0	0	0	0	0	0	0	0	0	0	0	0	0	0	1	Sewage-Fishing Grounds	+
Sewage	Pollution	Sewage-Pollution +	0	0	0	0	0	0	0	0	0	0	0	0	0	0	0	0	0	0	0	1	0	0	0	0	0	0	0	0	0	1	Sewage-Pollution	+
Sewage	Recreational Activities	Sewage-Recreational Activities +	0	0	0	0	0	0	0	0	0	0	0	0	0	0	0	0	0	0	0	0	0	0	0	0	0	0	0	0	0	1	Sewage-Recreational Activities	+
Sewage	Restoration	Sewage-Restoration +	0	0	0	0	0	0	0	0	0	0	0	0	0	0	0	0	0	0	0	0	0	0	0	0	0	0	0	0	0	1	Sewage-Restoration	+
Sewage	Local Economy	Sewage-Local Economy +	0	0	0	0	0	0	0	0	0	0	0	0	0	0	0	0	0	0	0	0	0	0	0	0	0	0	0	0	0	1	Sewage-Local Economy	+
Sewage	Local Economy	Sewage-Local Economy -	0	0	0	0	0	0	0	0	0	0	0	0	0	0	1	0	0	0	0	0	0	0	0	0	0	0	0	0	0	0	Sewage-Local Economy	-
Sewage	Tourism	Sewage-Tourism +	0	0	0	0	0	0	0	0	0	0	0	0	0	0	0	0	0	0	0	0	0	0	0	0	0	0	0	0	0	1	Sewage-Tourism	+
Sewage	Public Health	Sewage-Public Health +	0	0	0	0	0	0	0	0	0	0	0	0	0	0	0	0	0	0	0	0	0	0	0	0	0	0	0	0	0	1	Sewage-Public Health	+
Non Point Pollution	Marine Diseases	Non Point Pollution-Marine Diseases +	0	0	0	0	0	0	0	0	0	1	0	0	0	0	0	0	0	0	0	0	0	0	0	0	0	0	0	0	0	1	Non Point Pollution-Marine Diseases	+
Non Point Pollution	Turtle	Non Point Pollution-Turtle +	0	0	0	0	0	0	0	0	0	0	0	0	0	0	0	0	0	0	0	0	0	0	0	0	0	0	0	0	0	1	Non Point Pollution-Turtle	+
Non Point Pollution	Coral Reefs	Non Point Pollution-Coral Reefs +	0	0	0	0	0	0	0	0	0	0	0	0	0	0	0	0	0	0	0	0	0	0	0	0	0	0	0	0	0	1	Non Point Pollution-Coral Reefs	+
Non Point Pollution	Coral Reefs	Non Point Pollution-Coral Reefs -	0	0	0	0	0	0	0	0	0	1	0	0	0	0	0	0	0	0	0	0	1	0	0	0	0	0	0	0	0	0	Non Point Pollution-Coral Reefs	-
Non Point Pollution	Water Quality	Non Point Pollution-Water Quality +	0	0	0	0	0	0	0	0	0	0	0	0	0	0	0	0	0	0	0	0	0	0	0	0	0	0	0	0	0	1	Non Point Pollution-Water Quality	+
Non Point Pollution	Water Quality	Non Point Pollution-Water Quality -	0	0	1	0	0	1	0	0	0	1	0	0	0	0	0	1	0	0	0	0	0	0	0	0	0	0	0	0	0	0	Non Point Pollution-Water Quality	-
Non Point Pollution	Fishing Grounds	Non Point Pollution-Fishing Grounds +	0	0	0	0	0	0	0	0	0	0	0	0	0	0	0	0	0	0	0	0	0	0	0	0	0	0	0	0	0	1	Non Point Pollution-Fishing Grounds	+
Non Point Pollution	Restoration	Non Point Pollution-Restoration +	0	0	0	0	0	0	0	0	0	0	0	0	0	0	0	0	0	0	0	0	0	0	0	0	0	0	0	0	0	1	Non Point Pollution-Restoration	+
Non Point Pollution	Restoration	Non Point Pollution-Restoration -	0	0	0	0	0	0	0	0	0	1	0	0	0	0	0	0	0	0	0	0	0	0	0	0	0	0	0	0	0	0	Non Point Pollution-Restoration	-
Non Point Pollution	Public Health	Non Point Pollution-Public Health +	0	0	0	0	0	0	0	0	0	0	0	0	0	0	0	0	0	0	0	0	0	0	0	0	0	0	0	0	0	1	Non Point Pollution-Public Health	+
Run Off of Landfills	Mangroves	Run Off of Landfills-Mangroves +	0	0	0	0	0	0	0	0	0	0	0	0	0	0	0	0	0	0	0	0	0	0	0	0	0	0	0	0	0	1	Run Off of Landfills-Mangroves	+
Run Off of Landfills	Mangroves	Run Off of Landfills-Mangroves -	0	0	0	0	0	0	0	0	1	0	0	0	0	0	0	0	0	0	0	0	0	0	0	0	0	0	0	0	0	0	Run Off of Landfills-Mangroves	-
Run Off of Landfills	Water Quality	Run Off of Landfills-Water Quality +	0	0	0	0	0	0	0	0	0	0	0	0	0	0	0	0	0	0	0	0	0	0	0	0	0	0	0	0	0	1	Run Off of Landfills-Water Quality	+
Run Off of Landfills	Water Quality	Run Off of Landfills-Water Quality -	0	0	0	0	0	0	0	0	0	0	0	0	0	0	1	0	0	0	0	0	0	0	0	0	0	0	0	0	0	0	Run Off of Landfills-Water Quality	-
Run Off of Landfills	Non Point Pollution	Run Off of Landfills-Non Point Pollution +	0	0	0	0	0	0	0	0	0	0	0	0	0	0	0	0	0	0	0	0	0	0	0	0	0	0	0	0	0	1	Run Off of Landfills-Non Point Pollution	+
Run Off of Landfills	Run Off	Run Off of Landfills-Run Off +	0	0	0	0	0	0	0	0	0	0	0	0	0	1	1	0	0	0	0	0	0	0	0	0	0	0	0	0	0	1	Run Off of Landfills-Run Off	+
Run Off of Landfills	Run Off	Run Off of Landfills-Run Off -	0	0	0	0	0	0	0	0	1	0	0	0	0	0	0	0	0	0	0	0	0	0	0	0	0	0	0	0	0	0	Run Off of Landfills-Run Off	-
Run Off of Landfills	Public Health	Run Off of Landfills-Public Health +	0	0	0	0	0	0	0	0	0	0	0	0	0	0	0	0	0	0	0	0	0	0	0	0	0	0	0	0	0	1	Run Off of Landfills-Public Health	+
Sewage	Marine Diseases	Sewage-Marine Diseases +	0	0	0	0	0	0	0	0	0	0	0	0	0	0	0	0	0	0	0	0	0	0	0	0	0	0	0	0	0	1	Sewage-Marine Diseases	+
Sewage	Forage Fish Availability	Sewage-Forage Fish Availability +	0	0	0	0	0	0	0	0	0	0	0	0	0	0	0	0	0	0	0	0	0	0	0	0	0	0	0	0	0	1	Sewage-Forage Fish Availability	+
Sewage	Non Point Pollution	Sewage-Non Point Pollution +	0	0	0	0	0	0	0	0	0	0	0	0	0	0	0	0	0	0	0	0	0	0	0	0	0	0	0	0	0	1	Sewage-Non Point Pollution	+
Sewage	Run Off	Sewage-Run Off +	0	0	0	0	0	0	0	0	0	0	0	0	0	0	0	0	0	0	0	0	0	0	0	0	0	0	0	0	0	1	Sewage-Run Off	+
Run Off	Forage Fish Availability	Run Off-Forage Fish Availability +	0	0	0	0	0	0	0	0	0	0	0	0	0	0	0	0	0	0	0	0	0	0	0	0	0	0	0	0	0	1	Run Off-Forage Fish Availability	+
Run Off	Reef Fish	Run Off-Reef Fish +	0	0	0	0	0	0	0	0	0	0	0	0	0	0	0	0	0	0	0	0	0	0	0	0	0	0	0	0	0	1	Run Off-Reef Fish	+
Run Off	Non Point Pollution	Run Off-Non Point Pollution +	0	0	0	0	0	0	0	0	0	0	0	0	0	0	0	0	0	0	0	0	0	0	0	0	0	0	0	0	0	1	Run Off-Non Point Pollution	+
Run Off	Pollution	Run Off-Pollution +	0	0	0	0	0	0	1	1	0	0	0	0	1	0	0	0	0	0	0	0	0	0	0	0	0	0	0	0	0	1	Run Off-Pollution	+
Run Off	Tourism	Run Off-Tourism +	0	0	0	0	0	0	0	0	0	0	0	0	0	0	0	0	0	0	0	0	0	0	0	0	0	0	0	0	0	1	Run Off-Tourism	+
Run Off	Tourism	Run Off-Tourism -	0	0	0	0	0	0	1	0	0	0	0	0	0	0	0	0	0	0	0	0	0	0	0	0	0	0	0	0	0	0	Run Off-Tourism	-
Run Off	Public Health	Run Off-Public Health +	0	0	0	0	0	0	0	0	0	0	0	0	0	0	0	0	0	0	0	0	0	0	0	0	0	0	0	0	0	1	Run Off-Public Health	+
Agricultural Contamination	Forage Fish Availability	Agricultural Contamination-Forage Fish Availability +	0	0	0	0	0	0	0	0	0	0	0	0	0	0	0	0	0	0	0	0	0	0	0	0	0	0	0	0	0	1	Agricultural Contamination-Forage Fish Availability	+
Agricultural Contamination	Reef Fish	Agricultural Contamination-Reef Fish +	0	0	0	0	0	0	0	0	0	0	0	0	0	0	0	0	0	0	0	0	0	0	0	0	0	0	0	0	0	1	Agricultural Contamination-Reef Fish	+
Agricultural Contamination	Water Quality	Agricultural Contamination-Water Quality +	0	0	0	0	0	0	0	0	0	0	0	0	0	0	0	0	0	0	0	0	0	0	0	0	0	0	0	0	0	1	Agricultural Contamination-Water Quality	+
Agricultural Contamination	Coral Reefs	Agricultural Contamination-Coral Reefs +	0	0	0	0	0	0	0	0	0	0	0	0	0	0	0	0	0	0	0	0	0	0	0	0	0	0	0	0	0	1	Agricultural Contamination-Coral Reefs	+
Agricultural Contamination	Mangroves	Agricultural Contamination-Mangroves +	0	0	0	0	0	0	0	0	0	0	0	0	0	0	0	0	0	0	0	0	0	0	0	0	0	0	0	0	0	1	Agricultural Contamination-Mangroves	+
Agricultural Contamination	Mangroves	Agricultural Contamination-Mangroves -	0	0	0	0	0	0	0	0	0	0	0	0	0	1	0	0	0	0	0	0	0	0	0	0	0	0	0	0	0	0	Agricultural Contamination-Mangroves	-
Agricultural Contamination	Seagrass	Agricultural Contamination-Seagrass +	0	0	0	0	0	0	0	0	0	0	0	0	0	0	0	0	0	0	0	0	0	0	0	0	0	0	0	0	0	1	Agricultural Contamination-Seagrass	+
Agricultural Contamination	Run Off	Agricultural Contamination-Run Off +	0	0	0	0	0	0	0	0	0	0	0	0	0	0	0	0	0	0	0	0	0	0	0	0	0	0	0	0	0	1	Agricultural Contamination-Run Off	+
Agricultural Contamination	Nutrients	Agricultural Contamination-Nutrients +	0	0	0	0	0	0	0	0	0	0	0	0	0	0	0	0	0	0	0	0	0	0	0	0	0	0	0	0	0	1	Agricultural Contamination-Nutrients	+
Agricultural Contamination	Fishing Grounds	Agricultural Contamination-Fishing Grounds +	0	0	0	0	0	0	0	0	0	0	0	0	0	0	0	0	0	0	0	0	0	0	0	0	0	0	0	0	0	1	Agricultural Contamination-Fishing Grounds	+
Agricultural Contamination	Non Point Pollution	Agricultural Contamination-Non Point Pollution +	0	0	0	0	0	0	0	0	0	0	0	0	0	0	0	0	0	0	0	0	0	0	0	0	0	0	0	0	0	1	Agricultural Contamination-Non Point Pollution	+
Agricultural Contamination	Pollution	Agricultural Contamination-Pollution +	0	0	0	0	0	0	0	0	0	0	0	0	0	0	0	0	0	0	0	0	0	0	0	0	0	0	0	0	0	1	Agricultural Contamination-Pollution	+
Agricultural Contamination	Recreational Activities	Agricultural Contamination-Recreational Activities +	0	0	0	0	0	0	0	0	0	0	0	0	0	0	0	0	0	0	0	0	0	0	0	0	0	0	0	0	0	1	Agricultural Contamination-Recreational Activities	+
Agricultural Contamination	Restoration	Agricultural Contamination-Restoration +	0	0	0	0	0	0	0	0	0	0	0	0	0	0	0	0	0	0	0	0	0	0	0	0	0	0	0	0	0	1	Agricultural Contamination-Restoration	+
Agricultural Contamination	Fishing Community	Agricultural Contamination-Fishing Community +	0	0	0	0	0	0	0	0	0	0	0	0	0	0	0	0	0	0	0	0	0	0	0	0	0	0	0	0	0	1	Agricultural Contamination-Fishing Community	+
Coastal Development	Mangroves	Coastal Development-Mangroves +	0	0	0	0	0	0	0	0	0	0	0	0	0	0	0	0	0	0	0	0	0	0	0	0	0	0	0	0	0	1	Coastal Development-Mangroves	+
Coastal Development	Mangroves	Coastal Development-Mangroves -	0	0	0	0	0	1	0	0	0	0	0	0	1	1	0	0	0	0	0	0	0	0	0	0	0	0	0	1	0	0	Coastal Development-Mangroves	-
Coastal Development	Fishing Grounds	Coastal Development-Fishing Grounds +	0	0	0	0	0	0	0	0	0	0	0	0	0	0	0	0	0	0	0	0	0	0	0	0	0	0	0	0	0	1	Coastal Development-Fishing Grounds	+
Coastal Development	Infrastructure	Coastal Development-Infrastructure +	0	0	0	0	0	0	0	0	0	0	0	0	0	0	0	0	0	0	0	0	0	0	0	0	0	0	0	0	0	1	Coastal Development-Infrastructure	+
Coastal Development	Noise Pollution	Coastal Development-Noise Pollution +	0	0	0	0	0	0	0	0	0	0	0	0	0	0	0	0	0	0	0	0	0	0	0	0	0	0	0	0	0	1	Coastal Development-Noise Pollution	+
Coastal Development	Large Vessels	Coastal Development-Large Vessels +	0	0	0	0	0	0	0	0	0	0	0	0	0	0	0	0	0	0	0	0	0	0	0	0	0	0	0	0	0	1	Coastal Development-Large Vessels	+
Coastal Development	Pollution	Coastal Development-Pollution +	0	0	0	0	0	0	0	0	0	0	0	0	0	0	0	0	0	0	0	0	0	0	0	0	0	0	0	0	0	1	Coastal Development-Pollution	+
Coastal Development	Science/Scientific Survey	Coastal Development-Science/Scientific Survey +	0	0	0	0	0	0	0	0	0	0	0	0	0	0	0	0	0	0	0	0	0	0	0	0	0	0	0	0	0	1	Coastal Development-Science/Scientific Survey	+
Coastal Development	Recreational Boating	Coastal Development-Recreational Boating +	0	0	0	0	0	0	1	0	0	0	0	0	0	0	0	0	0	0	0	0	0	0	0	0	0	0	0	0	0	1	Coastal Development-Recreational Boating	+
Coastal Development	Marinas	Coastal Development-Marinas +	0	0	0	0	0	0	0	0	0	0	0	0	0	0	0	0	0	0	0	0	0	0	0	0	0	0	0	0	0	1	Coastal Development-Marinas	+
Coastal Development	Recreational Activities	Coastal Development-Recreational Activities +	0	0	0	0	0	0	0	0	0	1	0	0	0	0	0	0	0	0	0	0	0	0	0	0	0	0	0	0	0	1	Coastal Development-Recreational Activities	+
Coastal Development	Restoration	Coastal Development-Restoration +	0	0	0	0	0	0	0	0	0	0	0	0	0	0	0	0	0	0	0	0	0	0	0	0	0	0	0	0	0	1	Coastal Development-Restoration	+
Coastal Development	Local Economy	Coastal Development-Local Economy +	0	0	0	0	0	0	0	0	0	0	0	0	0	0	0	0	0	0	0	0	0	0	0	0	0	0	0	0	0	1	Coastal Development-Local Economy	+
Coastal Development	Turtle	Coastal Development-Turtle +	0	0	0	0	0	0	0	0	0	0	0	0	0	0	0	0	0	0	0	0	0	0	0	0	0	0	0	0	0	1	Coastal Development-Turtle	+
Coastal Development	Turtle	Coastal Development-Turtle -	0	0	0	0	0	0	0	0	0	0	1	0	0	0	0	0	0	0	0	0	0	0	0	0	0	0	0	0	0	0	Coastal Development-Turtle	-
Coastal Development	Forage Fish Availability	Coastal Development-Forage Fish Availability +	0	0	0	0	0	0	0	0	0	0	0	0	0	0	0	0	0	0	0	0	0	0	0	0	0	0	0	0	0	1	Coastal Development-Forage Fish Availability	+
Coastal Development	Reef Fish	Coastal Development-Reef Fish +	0	0	0	0	0	0	0	0	0	0	0	0	0	0	0	0	0	0	0	0	0	0	0	0	0	0	0	0	0	1	Coastal Development-Reef Fish	+
Coastal Development	Ocean Acidification	Coastal Development-Ocean Acidification +	0	0	0	0	0	0	0	0	0	0	0	0	0	0	0	0	0	0	0	0	0	0	0	0	0	0	0	0	0	1	Coastal Development-Ocean Acidification	+
Coastal Development	Water Quality	Coastal Development-Water Quality +	0	0	0	0	0	0	0	0	0	0	0	0	0	0	0	0	0	0	0	0	0	0	0	0	0	0	0	0	0	1	Coastal Development-Water Quality	+
Coastal Development	Water Quality	Coastal Development-Water Quality -	0	0	0	0	0	0	1	0	0	1	0	0	0	0	0	0	0	0	0	0	0	0	0	0	0	0	0	0	0	0	Coastal Development-Water Quality	-
Coastal Development	Nutrients	Coastal Development-Nutrients +	0	0	0	0	0	0	0	0	0	0	0	0	0	0	0	0	0	0	0	0	0	0	0	0	0	0	0	0	0	1	Coastal Development-Nutrients	+
Coastal Development	Industrial Pollution	Coastal Development-Industrial Pollution +	0	0	0	0	0	0	0	0	0	0	0	0	0	0	0	0	0	0	0	0	0	0	0	0	0	0	0	0	0	1	Coastal Development-Industrial Pollution	+
Coastal Development	Sewage	Coastal Development-Sewage +	0	0	0	0	0	0	0	0	0	0	0	0	0	0	0	0	1	0	0	0	0	0	0	0	0	0	0	0	0	1	Coastal Development-Sewage	+
Coastal Development	Run Off	Coastal Development-Run Off +	0	0	0	0	0	1	1	0	0	0	1	0	1	1	1	0	0	0	1	0	0	0	0	0	0	0	1	0	0	1	Coastal Development-Run Off	+
Coastal Development	Artificial Reefs	Coastal Development-Artificial Reefs +	0	0	0	0	0	0	0	0	0	0	0	0	0	0	0	0	0	0	0	0	0	0	0	0	0	0	0	0	0	1	Coastal Development-Artificial Reefs	+
Coastal Development	Light Contamination	Coastal Development-Light Contamination +	0	0	0	0	0	0	0	0	0	0	0	0	0	0	0	0	0	0	0	0	0	0	0	0	0	0	0	0	0	1	Coastal Development-Light Contamination	+
Coastal Development	Mariculture	Coastal Development-Mariculture -	0	0	0	0	0	0	0	0	0	0	0	0	0	0	0	0	0	0	0	0	0	0	0	0	0	0	0	0	0	1	Coastal Development-Mariculture	-
Coastal Development	Restoration	Coastal Development-Restoration -	0	0	0	0	0	0	0	0	0	0	0	0	0	0	0	0	0	0	0	0	0	0	0	0	0	0	0	0	0	1	Coastal Development-Restoration	-
Coastal Development	Human Population	Coastal Development-Human Population +	0	0	0	0	0	0	0	0	0	0	0	0	0	0	0	0	0	0	0	0	0	0	0	0	0	0	0	0	0	1	Coastal Development-Human Population	+
Coastal Development	Demand	Coastal Development-Demand +	0	0	0	0	0	0	0	0	0	0	0	0	0	0	0	0	0	0	0	0	0	0	0	0	0	0	0	0	0	1	Coastal Development-Demand	+
Coastal Development	Coastal Human Communities	Coastal Development-Coastal Human Communities +	0	0	0	0	0	0	0	0	0	0	0	0	0	0	0	0	0	0	0	0	0	0	0	0	0	0	0	0	0	1	Coastal Development-Coastal Human Communities	+
Coastal Development	Fishing Community	Coastal Development-Fishing Community +	0	0	0	0	0	0	0	0	0	0	0	0	0	0	0	0	0	0	0	0	0	0	0	0	0	0	0	0	0	1	Coastal Development-Fishing Community	+
Military Uses	Water Quality	Military Uses-Water Quality +	0	0	0	0	0	0	0	0	0	0	0	0	0	0	0	0	0	0	0	0	0	0	0	0	0	0	0	0	0	1	Military Uses-Water Quality	+
Military Uses	Industrial Pollution	Military Uses-Industrial Pollution +	0	0	0	0	0	0	0	0	0	0	0	0	0	0	0	0	0	0	0	0	0	0	0	0	0	0	0	0	0	1	Military Uses-Industrial Pollution	+
Military Uses	Coastal Development	Military Uses-Coastal Development -	0	0	0	0	0	0	0	0	0	0	0	0	0	0	0	0	0	0	0	0	0	0	0	0	0	0	0	0	0	1	Military Uses-Coastal Development	-
Military Uses	Noise Pollution	Military Uses-Noise Pollution +	0	0	0	0	0	0	0	0	0	0	0	0	0	0	0	0	0	0	0	0	0	0	0	0	0	0	0	0	0	1	Military Uses-Noise Pollution	+
Military Uses	Large Vessels	Military Uses-Large Vessels +	0	0	0	0	0	0	0	0	0	0	0	0	0	0	0	0	0	0	0	0	0	0	0	0	0	0	0	0	0	1	Military Uses-Large Vessels	+
Military Uses	Pollution	Military Uses-Pollution +	0	0	0	0	0	0	0	0	0	0	0	0	0	0	0	0	0	0	0	0	0	0	0	0	0	0	0	0	0	1	Military Uses-Pollution	+
Military Uses	Light Contamination	Military Uses-Light Contamination +	0	0	0	0	0	0	0	0	0	0	0	0	0	0	0	0	0	0	0	0	0	0	0	0	0	0	0	0	0	1	Military Uses-Light Contamination	+
Military Uses	Science/Scientific Survey	Military Uses-Science/Scientific Survey +	0	0	0	0	0	0	0	0	0	0	0	0	0	0	0	0	0	0	0	0	0	0	0	0	0	0	0	0	0	1	Military Uses-Science/Scientific Survey	+
Military Uses	Recreational Boating	Military Uses-Recreational Boating +	0	0	0	0	0	0	0	0	0	0	0	0	0	0	0	0	0	0	0	0	0	0	0	0	0	0	0	0	0	1	Military Uses-Recreational Boating	+
Military Uses	Marinas	Military Uses-Marinas +	0	0	0	0	0	0	0	0	0	0	0	0	0	0	0	0	0	0	0	0	0	0	0	0	0	0	0	0	0	1	Military Uses-Marinas	+
Military Uses	Restoration	Military Uses-Restoration +	0	0	0	0	0	0	0	0	0	0	0	0	0	0	0	0	0	0	0	0	0	0	0	0	0	0	0	0	0	1	Military Uses-Restoration	+
Noise Pollution	Marine Mammals	Noise Pollution-Marine Mammals +	0	0	0	0	0	0	0	0	0	0	0	0	0	0	0	0	0	0	0	0	0	0	0	0	0	0	0	0	0	1	Noise Pollution-Marine Mammals	+
Noise Pollution	Marine Mammals	Noise Pollution-Marine Mammals -	0	0	0	0	0	0	0	0	0	0	0	0	0	0	0	0	0	0	0	0	0	0	0	0	0	0	0	1	0	0	Noise Pollution-Marine Mammals	-
Noise Pollution	Science/Scientific Survey	Noise Pollution-Science/Scientific Survey -	0	0	0	0	0	0	0	0	0	0	0	0	0	0	0	0	0	0	0	0	0	0	0	0	0	0	0	0	0	1	Noise Pollution-Science/Scientific Survey	-
Noise Pollution	Restoration	Noise Pollution-Restoration -	0	0	0	0	0	0	0	0	0	0	0	0	0	0	0	0	0	0	0	0	0	0	0	0	0	0	0	0	0	1	Noise Pollution-Restoration	-
Large Vessels	Run Off	Large Vessels-Run Off +	0	0	0	0	0	0	0	0	0	0	0	0	0	0	0	0	0	0	0	0	0	0	0	0	0	0	0	0	0	1	Large Vessels-Run Off	+
Large Vessels	Water Quality	Large Vessels-Water Quality +	0	0	0	0	0	0	0	0	0	0	0	0	0	0	0	0	0	0	0	0	0	0	0	0	0	0	0	0	0	1	Large Vessels-Water Quality	+
Large Vessels	Fishing Grounds	Large Vessels-Fishing Grounds +	0	0	0	0	0	0	0	0	0	0	0	0	0	0	0	0	0	0	0	0	0	0	0	0	0	0	0	0	0	1	Large Vessels-Fishing Grounds	+
Large Vessels	Coastal Development	Large Vessels-Coastal Development +	0	0	0	0	0	0	0	0	0	0	0	0	0	0	0	0	0	0	0	0	0	0	0	0	0	0	0	0	0	1	Large Vessels-Coastal Development	+
Large Vessels	Noise Pollution	Large Vessels-Noise Pollution +	0	0	0	0	0	0	0	0	0	0	0	0	0	0	0	0	0	0	0	0	0	0	0	0	0	0	0	1	0	1	Large Vessels-Noise Pollution	+
Large Vessels	Pollution	Large Vessels-Pollution +	0	0	0	0	0	0	0	0	0	0	0	0	0	0	0	0	0	0	0	0	0	0	0	0	0	0	0	0	0	1	Large Vessels-Pollution	+
Large Vessels	Recreational Boating	Large Vessels-Recreational Boating -	0	0	0	0	0	0	0	0	0	0	0	0	0	0	0	0	0	0	0	0	0	0	0	0	0	0	0	0	0	1	Large Vessels-Recreational Boating	-
Large Vessels	Recreational Activities	Large Vessels-Recreational Activities -	0	0	0	0	0	0	0	0	0	0	0	0	0	0	0	0	0	0	0	0	0	0	0	0	0	0	0	0	0	1	Large Vessels-Recreational Activities	-
Large Vessels	Restoration	Large Vessels-Restoration -	0	0	0	0	0	0	0	0	0	0	0	0	0	0	0	0	0	0	0	0	0	0	0	0	0	0	0	0	0	1	Large Vessels-Restoration	-
Pollution	Water Quality	Pollution-Water Quality +	0	0	0	0	0	0	0	0	0	0	0	0	0	0	0	0	0	0	0	0	0	0	0	0	0	0	0	0	0	1	Pollution-Water Quality	+
Pollution	Water Quality	Pollution-Water Quality -	0	0	0	0	0	0	1	0	0	0	0	0	0	0	0	0	0	0	0	0	0	0	0	0	0	0	0	0	0	0	Pollution-Water Quality	-
Pollution	Coral Reefs	Pollution-Coral Reefs +	0	0	0	0	0	0	0	0	0	0	0	0	0	0	0	0	0	0	0	0	0	0	0	0	0	0	0	0	0	1	Pollution-Coral Reefs	+
Pollution	Coral Reefs	Pollution-Coral Reefs -	0	0	0	0	0	0	0	1	0	0	0	0	0	0	0	0	0	0	0	1	0	0	0	0	0	0	0	0	0	0	Pollution-Coral Reefs	-
Pollution	Seagrass	Pollution-Seagrass +	0	0	0	0	0	0	0	0	0	0	0	0	0	0	0	0	0	0	0	0	0	0	0	0	0	0	0	0	0	1	Pollution-Seagrass	+
Pollution	Seagrass	Pollution-Seagrass -	0	0	0	0	0	0	0	0	0	0	0	0	0	0	0	0	0	0	0	0	0	0	0	0	1	0	0	0	0	0	Pollution-Seagrass	-
Pollution	Sewage	Pollution-Sewage +	0	0	0	0	0	0	0	0	0	0	0	0	0	0	0	0	0	0	0	0	0	0	0	0	0	0	0	0	0	1	Pollution-Sewage	+
Pollution	Run Off of Landfills	Pollution-Run Off of Landfills +	0	0	0	0	0	0	0	0	0	0	0	0	0	0	0	0	0	0	0	0	0	0	0	0	0	0	0	0	0	1	Pollution-Run Off of Landfills	+
Pollution	Coastal Development	Pollution-Coastal Development -	0	0	0	0	0	0	0	0	0	0	0	0	0	0	0	0	0	0	0	0	0	0	0	0	0	0	0	0	0	1	Pollution-Coastal Development	-
Pollution	Artificial Reefs	Pollution-Artificial Reefs +	0	0	0	0	0	0	0	0	0	0	0	0	0	0	0	0	0	0	0	0	0	0	0	0	0	0	0	0	0	1	Pollution-Artificial Reefs	+
Pollution	Mariculture	Pollution-Mariculture -	0	0	0	0	0	0	0	0	0	0	0	0	0	0	0	0	0	0	0	0	0	0	0	0	0	0	0	0	0	1	Pollution-Mariculture	-
Pollution	Science/Scientific Survey	Pollution-Science/Scientific Survey -	0	0	0	0	0	0	0	0	0	0	0	0	0	0	0	0	0	0	0	0	0	0	0	0	0	0	0	0	0	1	Pollution-Science/Scientific Survey	-
Pollution	Recreational Boating	Pollution-Recreational Boating -	0	0	0	0	0	0	0	0	0	0	0	0	0	0	0	0	0	0	0	0	0	0	0	0	0	0	0	0	0	1	Pollution-Recreational Boating	-
Pollution	Recreational Activities	Pollution-Recreational Activities -	0	0	0	0	0	0	0	0	0	0	0	0	0	0	0	0	0	0	0	0	0	0	0	0	0	0	0	0	0	1	Pollution-Recreational Activities	-
Pollution	Restoration	Pollution-Restoration -	0	0	0	0	0	0	0	0	0	0	0	0	0	0	0	0	0	0	0	0	0	0	0	0	0	0	0	0	0	1	Pollution-Restoration	-
Pollution	Public Health	Pollution-Public Health +	0	0	0	0	0	0	0	0	0	0	0	0	0	0	0	0	0	0	0	0	0	0	0	0	0	0	0	0	0	1	Pollution-Public Health	+
Pollution	Public Health	Pollution-Public Health -	0	0	0	0	0	0	0	1	0	0	0	0	0	0	0	0	0	0	0	0	0	0	0	0	0	0	0	0	0	0	Pollution-Public Health	-
Artificial Reefs	Reef Fish	Artificial Reefs-Reef Fish +	0	0	0	0	0	0	0	0	0	0	0	0	0	0	0	0	0	0	0	0	0	0	0	0	0	0	0	0	0	1	Artificial Reefs-Reef Fish	+
Artificial Reefs	Currents	Artificial Reefs-Currents +	0	0	0	0	0	0	0	0	0	0	0	0	0	0	0	0	0	0	0	0	0	0	0	0	0	0	0	0	0	1	Artificial Reefs-Currents	+
Artificial Reefs	Fishing Grounds	Artificial Reefs-Fishing Grounds +	0	0	0	0	0	0	0	0	0	0	0	0	0	0	0	0	0	0	0	0	0	0	0	0	0	0	0	0	0	1	Artificial Reefs-Fishing Grounds	+
Artificial Reefs	Coastal Development	Artificial Reefs-Coastal Development -	0	0	0	0	0	0	0	0	0	0	0	0	0	0	0	0	0	0	0	0	0	0	0	0	0	0	0	0	0	1	Artificial Reefs-Coastal Development	-
Artificial Reefs	Recreational Boating	Artificial Reefs-Recreational Boating +	0	0	0	0	0	0	0	0	0	0	0	0	0	0	0	0	0	0	0	0	0	0	0	0	0	0	0	0	0	1	Artificial Reefs-Recreational Boating	+
Artificial Reefs	Marinas	Artificial Reefs-Marinas +	0	0	0	0	0	0	0	0	0	0	0	0	0	0	0	0	0	0	0	0	0	0	0	0	0	0	0	0	0	1	Artificial Reefs-Marinas	+
Artificial Reefs	Recreational Activities	Artificial Reefs-Recreational Activities +	0	0	0	0	0	0	0	0	0	0	0	0	0	0	0	0	0	0	0	0	0	0	0	0	0	0	0	0	0	1	Artificial Reefs-Recreational Activities	+
Industrial Pollution	Sea Level Rise	Industrial Pollution-Sea Level Rise +	0	0	0	0	0	0	0	0	0	0	0	0	0	0	0	0	0	0	0	0	0	0	0	0	0	0	0	0	0	1	Industrial Pollution-Sea Level Rise	+
Industrial Pollution	Coastal Development	Industrial Pollution-Coastal Development +	0	0	0	0	0	0	0	0	0	0	0	0	0	0	0	0	0	0	0	0	0	0	0	0	0	0	0	0	0	1	Industrial Pollution-Coastal Development	+
Industrial Pollution	Coastal Development	Industrial Pollution-Coastal Development -	0	0	0	0	0	0	0	0	0	0	0	0	0	0	0	0	0	0	0	0	0	0	0	0	0	0	0	0	0	1	Industrial Pollution-Coastal Development	-
Industrial Pollution	Noise Pollution	Industrial Pollution-Noise Pollution +	0	0	0	0	0	0	0	0	0	0	0	0	0	0	0	0	0	0	0	0	0	0	0	0	0	0	0	0	0	1	Industrial Pollution-Noise Pollution	+
Industrial Pollution	Large Vessels	Industrial Pollution-Large Vessels +	0	0	0	0	0	0	0	0	0	0	0	0	0	0	0	0	0	0	0	0	0	0	0	0	0	0	0	0	0	1	Industrial Pollution-Large Vessels	+
Industrial Pollution	Light Contamination	Industrial Pollution-Light Contamination +	0	0	0	0	0	0	0	0	0	0	0	0	0	0	0	0	0	0	0	0	0	0	0	0	0	0	0	0	0	1	Industrial Pollution-Light Contamination	+
Industrial Pollution	Local Economy	Industrial Pollution-Local Economy +	0	0	0	0	0	0	0	0	0	0	0	0	0	0	1	0	0	0	0	0	0	0	0	0	0	0	0	0	0	1	Industrial Pollution-Local Economy	+
Light Contamination	Turtle	Light Contamination-Turtle +	0	0	0	0	0	0	0	0	0	0	0	0	0	0	0	0	0	0	0	0	0	0	0	0	0	0	0	0	0	1	Light Contamination-Turtle	+
Mariculture	Water Quality	Mariculture-Water Quality +	0	0	0	0	0	0	0	0	0	0	0	0	0	0	0	0	0	0	0	0	0	0	0	0	0	0	0	0	0	1	Mariculture-Water Quality	+
Mariculture	Nutrients	Mariculture-Nutrients +	0	0	0	0	0	0	0	0	0	0	0	0	0	0	0	0	0	0	0	0	0	0	0	0	0	0	0	0	0	1	Mariculture-Nutrients	+
Mariculture	Fishing Grounds	Mariculture-Fishing Grounds +	0	0	0	0	0	0	0	0	0	0	0	0	0	0	0	0	0	0	0	0	0	0	0	0	0	0	0	0	0	1	Mariculture-Fishing Grounds	+
Mariculture	Agricultural Contamination	Mariculture-Agricultural Contamination +	0	0	0	0	0	0	0	0	0	0	0	0	0	0	0	0	0	0	0	0	0	0	0	0	0	0	0	0	0	1	Mariculture-Agricultural Contamination	+
Mariculture	Coastal Development	Mariculture-Coastal Development +	0	0	0	0	0	0	0	0	0	0	0	0	0	0	0	0	0	0	0	0	0	0	0	0	0	0	0	0	0	1	Mariculture-Coastal Development	+
Mariculture	Pollution	Mariculture-Pollution +	0	0	0	0	0	0	0	0	0	0	0	0	0	0	0	0	0	0	0	0	0	0	0	0	0	0	0	0	0	1	Mariculture-Pollution	+
Mariculture	Artificial Reefs	Mariculture-Artificial Reefs +	0	0	0	0	0	0	0	0	0	0	0	0	0	0	0	0	0	0	0	0	0	0	0	0	0	0	0	0	0	1	Mariculture-Artificial Reefs	+
Mariculture	Recreational Boating	Mariculture-Recreational Boating +	0	0	0	0	0	0	0	0	0	0	0	0	0	0	0	0	0	0	0	0	0	0	0	0	0	0	0	0	0	1	Mariculture-Recreational Boating	+
Mariculture	Restoration	Mariculture-Restoration +	0	0	0	0	0	0	0	0	0	0	0	0	0	0	0	0	0	0	0	0	0	0	0	0	0	0	0	0	0	1	Mariculture-Restoration	+
Science/Scientific Survey	Coastal Development	Science/Scientific Survey-Coastal Development +	0	0	0	0	0	0	0	0	0	0	0	0	0	0	0	0	0	0	0	0	0	0	0	0	0	0	0	0	0	1	Science/Scientific Survey-Coastal Development	+
Science/Scientific Survey	Recreational Boating	Science/Scientific Survey-Recreational Boating +	0	0	0	0	0	0	0	0	0	0	0	0	0	0	0	0	0	0	0	0	0	0	0	0	0	0	0	0	0	1	Science/Scientific Survey-Recreational Boating	+
Science/Scientific Survey	Marinas	Science/Scientific Survey-Marinas +	0	0	0	0	0	0	0	0	0	0	0	0	0	0	0	0	0	0	0	0	0	0	0	0	0	0	0	0	0	1	Science/Scientific Survey-Marinas	+
Science/Scientific Survey	Restoration	Science/Scientific Survey-Restoration +	0	0	0	0	0	0	0	0	0	0	0	0	0	0	0	0	0	0	0	0	0	0	0	0	0	0	0	0	0	1	Science/Scientific Survey-Restoration	+
Recreational Boating	Marine Mammals	Recreational Boating-Marine Mammals +	0	0	0	0	0	0	0	0	0	0	0	0	0	0	0	0	0	0	0	0	0	0	0	0	0	0	0	0	0	1	Recreational Boating-Marine Mammals	+
Recreational Boating	Marine Mammals	Recreational Boating-Marine Mammals -	0	0	0	0	0	0	0	0	0	0	0	0	0	0	0	0	0	0	0	0	1	0	0	0	0	0	0	0	0	0	Recreational Boating-Marine Mammals	-
Recreational Boating	Seagrass	Recreational Boating-Seagrass +	0	0	0	0	0	0	0	0	0	0	0	0	0	0	0	0	0	0	0	0	0	0	0	0	0	0	0	0	0	1	Recreational Boating-Seagrass	+
Recreational Boating	Seagrass	Recreational Boating-Seagrass -	0	0	0	0	0	1	0	0	0	0	0	0	0	0	0	0	0	0	0	0	0	0	0	0	0	0	0	0	0	0	Recreational Boating-Seagrass	-
Recreational Boating	Run Off	Recreational Boating-Run Off +	0	0	0	0	0	0	0	0	0	0	0	0	0	0	0	0	0	0	0	0	0	0	0	0	0	0	0	0	0	1	Recreational Boating-Run Off	+
Recreational Boating	Water Quality	Recreational Boating-Water Quality +	0	0	0	0	0	0	0	0	0	0	0	0	0	0	0	0	0	0	0	0	0	0	0	0	0	0	0	0	0	1	Recreational Boating-Water Quality	+
Recreational Boating	Fishing Grounds	Recreational Boating-Fishing Grounds +	0	0	0	0	0	0	0	0	0	0	0	0	0	0	0	0	0	0	0	0	0	0	0	0	0	0	0	0	0	1	Recreational Boating-Fishing Grounds	+
Recreational Boating	Fishing Grounds	Recreational Boating-Fishing Grounds -	0	0	1	0	0	0	0	0	0	0	0	0	0	0	0	0	0	0	0	0	0	0	0	0	0	0	0	0	0	0	Recreational Boating-Fishing Grounds	-
Recreational Boating	Noise Pollution	Recreational Boating-Noise Pollution +	0	0	0	0	0	0	0	0	0	0	0	0	0	0	0	0	0	0	0	0	0	0	0	0	0	0	1	0	0	1	Recreational Boating-Noise Pollution	+
Recreational Boating	Pollution	Recreational Boating-Pollution +	0	0	0	0	0	0	0	0	0	0	0	0	0	0	0	0	0	0	0	0	0	0	0	0	0	0	0	0	0	1	Recreational Boating-Pollution	+
Recreational Boating	Marinas	Recreational Boating-Marinas +	0	0	0	0	0	0	0	0	0	0	0	0	0	0	0	0	0	0	0	0	0	0	0	0	0	0	0	0	0	1	Recreational Boating-Marinas	+
Recreational Boating	Recreational Activities	Recreational Boating-Recreational Activities +	0	0	0	0	0	0	0	0	0	0	0	0	0	0	0	0	0	0	0	0	0	0	0	0	0	0	0	0	0	1	Recreational Boating-Recreational Activities	+
Recreational Boating	Restoration	Recreational Boating-Restoration -	0	0	0	0	0	0	0	0	0	0	0	0	0	0	0	0	0	0	0	0	0	0	0	0	0	0	0	0	0	1	Recreational Boating-Restoration	-
Recreational Boating	Local Economy	Recreational Boating-Local Economy +	0	0	0	0	0	0	1	0	0	0	0	0	0	0	0	0	0	0	0	0	0	0	0	0	0	0	0	0	0	1	Recreational Boating-Local Economy	+
Marinas	Recreational Fishing	Marinas-Recreational Fishing +	0	0	0	0	0	0	0	0	0	1	0	0	0	0	0	0	0	0	0	0	0	0	0	0	0	0	0	0	0	1	Marinas-Recreational Fishing	+
Marinas	Non Point Pollution	Marinas-Non Point Pollution +	0	0	0	0	0	0	0	0	0	1	0	0	0	0	0	0	0	0	0	0	0	0	0	0	0	0	0	0	0	1	Marinas-Non Point Pollution	+
Marinas	Coastal Development	Marinas-Coastal Development +	0	0	0	0	0	0	0	0	0	0	0	0	0	0	0	0	0	0	0	0	0	0	0	0	0	0	0	0	0	1	Marinas-Coastal Development	+
Marinas	Noise Pollution	Marinas-Noise Pollution +	0	0	0	0	0	0	0	0	0	0	0	0	0	0	0	0	0	0	0	0	0	0	0	0	0	0	0	0	0	1	Marinas-Noise Pollution	+
Marinas	Light Contamination	Marinas-Light Contamination +	0	0	0	0	0	0	0	0	0	0	0	0	0	0	0	0	0	0	0	0	0	0	0	0	0	0	0	0	0	1	Marinas-Light Contamination	+
Recreational Activities	Coastal Development	Recreational Activities-Coastal Development +	0	0	0	0	0	0	0	0	0	0	0	0	0	0	0	0	0	0	0	0	0	0	0	0	0	0	0	0	0	1	Recreational Activities-Coastal Development	+
Recreational Activities	Recreational Boating	Recreational Activities-Recreational Boating +	0	0	0	0	0	0	0	0	0	0	0	0	0	0	0	0	0	0	0	0	0	0	0	0	0	0	0	0	0	1	Recreational Activities-Recreational Boating	+
Recreational Activities	Tourism	Recreational Activities-Tourism +	0	0	0	0	0	0	0	0	0	0	0	0	0	0	0	0	0	0	0	0	0	0	0	0	0	0	0	0	0	1	Recreational Activities-Tourism	+
Restoration	Marine Mammals	Restoration-Marine Mammals +	0	0	0	0	0	0	0	0	0	0	0	0	0	0	0	0	0	0	0	0	0	0	0	0	0	0	0	0	0	1	Restoration-Marine Mammals	+
Restoration	Turtle	Restoration-Turtle +	0	0	0	0	0	0	0	0	0	0	0	0	0	0	0	0	0	0	0	0	0	0	0	0	0	0	0	0	0	1	Restoration-Turtle	+
Restoration	Reef Fish	Restoration-Reef Fish +	0	0	0	0	0	0	0	0	0	0	0	0	0	0	1	0	0	0	0	0	0	0	0	0	0	0	0	0	0	1	Restoration-Reef Fish	+
Restoration	Coral Reefs	Restoration-Coral Reefs +	0	0	0	0	0	0	0	0	0	1	0	0	0	0	1	0	0	0	0	0	0	0	0	0	0	0	0	0	0	1	Restoration-Coral Reefs	+
Restoration	Mangroves	Restoration-Mangroves +	0	1	0	0	0	0	0	0	0	0	0	0	0	0	0	0	0	0	0	0	0	0	0	0	0	0	0	0	0	1	Restoration-Mangroves	+
Restoration	Seagrass	Restoration-Seagrass +	0	1	0	0	0	0	0	0	0	0	0	0	0	0	0	0	0	0	0	0	0	0	0	0	0	0	0	0	0	1	Restoration-Seagrass	+
Restoration	Fisheries Resources	Restoration-Fisheries Resources +	0	0	0	0	0	0	0	0	0	1	0	0	0	0	0	0	0	0	0	0	0	0	0	0	0	0	0	0	0	1	Restoration-Fisheries Resources	+
Restoration	Fishing Grounds	Restoration-Fishing Grounds +	0	0	0	0	0	0	0	0	0	0	0	0	0	0	0	0	0	0	0	0	0	0	0	0	0	0	0	0	0	1	Restoration-Fishing Grounds	+
Restoration	Commercial Fishing	Restoration-Commercial Fishing +	0	0	0	0	0	0	0	0	0	0	0	0	0	0	0	0	0	0	0	0	0	0	0	0	0	0	0	0	0	1	Restoration-Commercial Fishing	+
Restoration	Coastal Development	Restoration-Coastal Development -	0	0	0	0	0	0	0	0	0	0	0	0	0	0	0	0	0	0	0	0	0	0	0	0	0	0	0	0	0	1	Restoration-Coastal Development	-
Restoration	Coastal Development	Restoration-Coastal Development +	0	0	0	0	0	0	0	0	0	0	0	0	0	0	0	0	0	0	0	0	0	0	0	0	0	0	0	0	0	1	Restoration-Coastal Development	+
Restoration	Military Uses	Restoration-Military Uses -	0	0	0	0	0	0	0	0	0	0	0	0	0	0	0	0	0	0	0	0	0	0	0	0	0	0	0	0	0	1	Restoration-Military Uses	-
Restoration	Large Vessels	Restoration-Large Vessels -	0	0	0	0	0	0	0	0	0	0	0	0	0	0	0	0	0	0	0	0	0	0	0	0	0	0	0	0	0	1	Restoration-Large Vessels	-
Restoration	Industrial Pollution	Restoration-Industrial Pollution -	0	0	0	0	0	0	0	0	0	0	0	0	0	0	0	0	0	0	0	0	0	0	0	0	0	0	0	0	0	1	Restoration-Industrial Pollution	-
Restoration	Light Contamination	Restoration-Light Contamination -	0	0	0	0	0	0	0	0	0	0	0	0	0	0	0	0	0	0	0	0	0	0	0	0	0	0	0	0	0	1	Restoration-Light Contamination	-
Restoration	Mariculture	Restoration-Mariculture -	0	0	0	0	0	0	0	0	0	0	0	0	0	0	0	0	0	0	0	0	0	0	0	0	0	0	0	0	0	1	Restoration-Mariculture	-
Restoration	Recreational Activities	Restoration-Recreational Activities +	0	0	0	0	0	0	0	0	0	0	0	0	0	0	1	0	0	0	0	0	0	0	0	0	0	0	0	0	0	1	Restoration-Recreational Activities	+
Restoration	Tourism	Restoration-Tourism +	0	0	0	0	0	0	0	0	0	0	0	0	0	0	0	0	0	0	0	0	0	0	0	0	0	0	0	0	0	1	Restoration-Tourism	+
Restoration	Fishing Community	Restoration-Fishing Community +	0	0	0	0	0	0	0	0	0	0	0	0	0	0	0	0	0	0	0	0	0	0	0	0	0	0	0	0	0	1	Restoration-Fishing Community	+
Income	Demand	Income-Demand +	0	0	0	0	0	0	0	0	0	0	0	0	0	0	0	0	0	0	0	0	0	0	0	0	1	0	0	0	0	1	Income-Demand	+
Income	Tourism	Income-Tourism +	0	0	0	0	0	0	0	0	0	0	0	0	0	0	0	0	0	0	0	0	0	0	0	0	0	0	0	0	0	1	Income-Tourism	+
Income	Regulation	Income-Regulation +	0	0	0	0	0	0	0	0	0	0	0	0	0	0	0	0	0	0	0	0	0	0	0	0	0	0	0	0	0	1	Income-Regulation	+
Human Population	Demand	Human Population-Demand +	0	0	0	0	0	0	0	0	0	0	0	0	1	0	0	0	0	0	0	0	0	0	0	0	0	0	0	0	0	1	Human Population-Demand	+
Human Population	Local Cultural and Religious Traditions	Human Population-Local Cultural and Religious Traditions +	0	0	0	0	0	0	0	0	0	0	0	0	0	0	0	0	0	0	0	0	0	0	0	0	0	0	0	0	0	1	Human Population-Local Cultural and Religious Traditions	+
Human Population	Coastal Human Communities	Human Population-Coastal Human Communities +	0	0	0	0	0	0	0	0	0	0	0	0	0	0	0	0	0	0	0	0	0	0	0	0	0	0	0	0	0	1	Human Population-Coastal Human Communities	+
Human Population	Fishing Community	Human Population-Fishing Community +	0	0	0	0	0	0	0	0	0	0	0	0	0	0	0	0	0	0	0	0	0	0	0	0	0	0	0	0	0	1	Human Population-Fishing Community	+
Human Population	Marine Diseases	Human Population-Marine Diseases +	0	0	0	0	0	0	0	0	0	0	0	0	0	0	0	0	0	0	0	0	0	0	0	0	0	0	0	0	0	1	Human Population-Marine Diseases	+
Human Population	Water Quality	Human Population-Water Quality +	0	0	0	0	0	0	0	0	0	0	0	0	0	0	0	0	0	0	0	0	0	0	0	0	0	0	0	0	0	1	Human Population-Water Quality	+
Human Population	Water Quality	Human Population-Water Quality -	0	0	0	0	1	0	0	0	0	0	0	0	0	0	0	0	0	0	0	0	0	0	0	0	0	0	0	0	0	0	Human Population-Water Quality	-
Human Population	Nutrients	Human Population-Nutrients +	0	0	0	0	0	0	0	0	0	0	0	0	0	0	0	0	0	0	0	0	0	0	0	0	0	0	0	0	0	1	Human Population-Nutrients	+
Human Population	Industrial Pollution	Human Population-Industrial Pollution +	0	0	0	0	0	0	0	0	0	0	0	0	0	0	0	0	0	0	0	0	0	0	0	0	0	0	0	0	0	1	Human Population-Industrial Pollution	+
Human Population	Sewage	Human Population-Sewage +	0	0	0	0	0	0	0	0	0	0	0	0	0	0	0	0	0	0	0	0	0	0	0	0	0	0	0	0	0	1	Human Population-Sewage	+
Human Population	Run Off	Human Population-Run Off +	0	0	0	0	0	0	0	0	0	0	0	0	0	0	0	0	0	0	0	0	0	0	0	0	0	0	0	0	0	1	Human Population-Run Off	+
Human Population	Coastal Development	Human Population-Coastal Development +	0	0	0	0	0	0	0	0	0	0	0	0	0	0	0	0	0	0	0	0	0	0	0	0	0	0	0	0	0	1	Human Population-Coastal Development	+
Human Population	Pollution	Human Population-Pollution +	0	0	0	0	0	0	0	0	0	0	0	0	0	0	0	0	0	0	0	0	0	0	0	0	0	1	0	0	0	1	Human Population-Pollution	+
Human Population	Light Contamination	Human Population-Light Contamination +	0	0	0	0	0	0	0	0	0	0	0	0	0	0	0	0	0	0	0	0	0	0	0	0	0	0	0	0	0	1	Human Population-Light Contamination	+
Human Population	Local Economy	Human Population-Local Economy +	0	0	0	0	0	0	0	0	0	0	0	0	0	0	0	0	0	0	0	0	0	0	0	0	0	0	0	0	0	1	Human Population-Local Economy	+
Fish Import	Demand	Fish Import-Demand +	0	0	0	0	0	0	0	0	0	0	0	0	0	0	0	0	0	0	0	0	0	0	0	0	0	0	0	0	0	1	Fish Import-Demand	+
Fish Import	Local Economy	Fish Import-Local Economy +	0	0	0	0	0	0	0	0	0	0	0	0	0	0	0	0	0	0	0	0	0	0	0	0	0	0	0	0	0	1	Fish Import-Local Economy	+
Demand	Seagrass	Demand-Seagrass +	0	0	0	0	0	0	0	0	0	0	0	0	0	0	0	0	0	0	0	0	0	0	0	0	0	0	0	0	0	1	Demand-Seagrass	+
Demand	Commercial Fishing	Demand-Commercial Fishing +	0	0	0	0	0	0	0	0	0	0	0	0	0	1	0	0	0	0	0	0	0	0	0	0	0	0	0	0	0	1	Demand-Commercial Fishing	+
Demand	Fish Import	Demand-Fish Import +	0	0	0	0	0	0	0	0	0	0	0	0	0	0	0	0	0	0	0	0	0	0	0	0	0	0	0	0	0	1	Demand-Fish Import	+
Demand	Income	Demand-Income +	0	0	0	0	0	0	0	0	0	0	0	0	0	0	0	0	0	0	0	0	0	0	0	0	0	0	0	0	0	1	Demand-Income	+
Demand	Compliance	Demand-Compliance +	0	0	0	0	0	0	0	0	0	0	0	0	0	0	0	0	0	0	0	0	0	0	0	0	0	0	0	0	0	1	Demand-Compliance	+
Income	Local Economy	Income-Local Economy +	0	0	0	0	0	0	0	0	0	0	0	0	0	0	0	0	0	0	0	0	0	0	0	0	1	0	0	0	0	1	Income-Local Economy	+
Income	Compliance	Income-Compliance +	0	0	0	0	0	0	0	0	0	0	0	0	0	0	0	0	0	0	0	0	0	0	0	0	0	0	0	0	0	1	Income-Compliance	+
Income	Coastal Human Communities	Income-Coastal Human Communities +	0	0	0	0	0	0	0	0	0	0	0	0	0	0	0	0	0	0	0	0	0	0	0	0	0	0	0	0	0	1	Income-Coastal Human Communities	+
Income	Fishing Community	Income-Fishing Community +	0	0	0	0	0	0	0	0	0	0	0	0	0	0	0	0	0	0	0	0	0	0	0	0	0	0	0	0	0	1	Income-Fishing Community	+
Local Economy	Recreational Fishing	Local Economy-Recreational Fishing +	0	0	0	0	0	0	0	0	0	0	0	0	0	0	0	0	0	0	0	0	0	0	0	0	0	0	0	0	0	1	Local Economy-Recreational Fishing	+
Local Economy	Coastal Development	Local Economy-Coastal Development +	0	0	0	0	0	0	0	0	0	0	0	0	0	0	0	0	0	0	0	0	0	0	0	0	0	0	0	0	0	1	Local Economy-Coastal Development	+
Local Economy	Human Population	Local Economy-Human Population +	0	0	0	0	0	0	0	0	0	0	0	0	0	0	0	0	0	0	0	0	0	0	0	0	0	0	0	0	0	1	Local Economy-Human Population	+
Local Economy	Demand	Local Economy-Demand +	0	0	0	0	0	0	0	0	0	0	0	0	0	0	0	0	0	0	0	0	0	0	0	0	0	0	0	0	0	1	Local Economy-Demand	+
Local Economy	Income	Local Economy-Income +	0	0	0	0	0	0	0	0	0	0	0	0	0	0	0	0	0	0	0	0	0	0	0	0	0	0	0	0	0	1	Local Economy-Income	+
Local Economy	Tourism	Local Economy-Tourism +	0	0	0	0	0	0	0	0	0	0	0	0	0	1	0	0	0	0	0	0	0	0	0	0	0	0	0	0	0	1	Local Economy-Tourism	+
Local Economy	Coastal Human Communities	Local Economy-Coastal Human Communities +	0	0	0	0	0	0	0	0	0	0	0	0	0	0	0	0	0	0	0	0	0	0	0	0	0	0	0	0	0	1	Local Economy-Coastal Human Communities	+
Local Economy	Regulation	Local Economy-Regulation +	0	0	0	0	0	0	0	0	0	0	0	0	0	0	0	0	0	0	0	0	0	0	0	0	0	0	0	0	0	1	Local Economy-Regulation	+
Tourism	Coral Reefs	Tourism-Coral Reefs +	0	0	0	0	0	0	0	0	0	0	0	0	1	0	0	0	0	0	0	0	0	0	0	0	0	0	0	0	0	1	Tourism-Coral Reefs	+
Tourism	Coral Reefs	Tourism-Coral Reefs -	0	0	0	0	0	0	0	0	0	0	1	0	1	1	0	0	0	0	0	0	0	0	0	0	0	0	0	0	0	0	Tourism-Coral Reefs	-
Tourism	Mangroves	Tourism-Mangroves +	0	0	0	0	0	0	0	0	0	0	0	0	0	0	0	0	0	0	0	0	0	0	0	0	0	0	0	0	0	1	Tourism-Mangroves	+
Tourism	Seagrass	Tourism-Seagrass +	0	0	0	0	0	0	0	0	0	0	0	0	0	0	0	0	0	0	0	0	0	0	0	0	0	0	0	0	0	1	Tourism-Seagrass	+
Tourism	Seagrass	Tourism-Seagrass -	0	0	0	0	0	0	0	0	0	0	0	0	0	1	0	0	0	0	0	0	0	0	0	0	0	0	0	0	0	0	Tourism-Seagrass	-
Tourism	Run Off	Tourism-Run Off +	0	0	0	0	0	0	0	0	0	0	0	0	0	0	0	0	0	0	0	0	0	0	0	0	0	0	0	0	0	1	Tourism-Run Off	+
Tourism	Recreational Fishing	Tourism-Recreational Fishing +	0	0	0	0	0	0	0	0	0	0	0	0	0	1	0	0	0	0	0	0	0	0	0	0	0	0	0	0	0	1	Tourism-Recreational Fishing	+
Tourism	Commercial Fishing	Tourism-Commercial Fishing +	0	0	0	0	0	0	0	0	0	0	0	0	0	0	0	0	0	0	0	0	0	0	0	0	0	0	0	0	0	1	Tourism-Commercial Fishing	+
Tourism	Coastal Development	Tourism-Coastal Development +	0	0	0	0	0	0	0	0	0	0	0	0	0	0	0	0	0	0	0	0	0	0	0	0	0	0	0	0	0	1	Tourism-Coastal Development	+
Tourism	Recreational Activities	Tourism-Recreational Activities +	0	0	0	1	1	0	0	0	0	0	0	0	1	0	0	0	0	0	0	0	0	0	0	0	0	0	0	0	0	1	Tourism-Recreational Activities	+
Tourism	Income	Tourism-Income +	0	0	0	0	0	0	0	0	0	0	0	0	0	0	0	0	0	0	0	0	0	0	0	0	0	0	0	0	0	1	Tourism-Income	+
Tourism	Human Population	Tourism-Human Population +	0	0	0	0	0	0	0	0	0	0	0	0	0	0	0	0	0	0	0	0	0	0	0	0	0	0	0	0	0	1	Tourism-Human Population	+
Tourism	Demand	Tourism-Demand +	0	0	0	0	0	0	0	0	0	0	0	0	1	0	0	0	0	0	0	0	0	0	0	0	0	0	0	0	0	1	Tourism-Demand	+
Tourism	Local Economy	Tourism-Local Economy +	0	0	0	0	0	0	1	0	0	0	0	0	0	0	0	0	0	0	0	0	0	0	0	0	0	0	0	0	0	1	Tourism-Local Economy	+
Tourism	Compliance	Tourism-Compliance -	0	0	0	0	0	0	0	0	1	0	0	0	0	0	0	0	0	0	0	0	0	0	0	0	0	0	0	0	0	1	Tourism-Compliance	-
Tourism	Local Cultural and Religious Traditions	Tourism-Local Cultural and Religious Traditions +	0	0	0	0	0	0	0	0	0	0	0	0	0	0	0	0	0	0	0	0	0	0	0	0	0	0	0	0	0	1	Tourism-Local Cultural and Religious Traditions	+
Tourism	Local Cultural and Religious Traditions	Tourism-Local Cultural and Religious Traditions -	0	0	0	0	0	0	1	0	0	0	0	0	0	0	0	0	0	0	0	0	0	0	0	0	0	0	0	0	0	0	Tourism-Local Cultural and Religious Traditions	-
Tourism	Coastal Human Communities	Tourism-Coastal Human Communities +	0	0	0	0	0	0	0	0	0	0	0	0	0	0	0	0	0	0	0	0	0	0	0	0	0	0	0	0	0	1	Tourism-Coastal Human Communities	+
Tourism	Fishing Community	Tourism-Fishing Community +	0	0	0	0	0	0	0	0	0	0	0	0	0	0	0	0	0	0	0	0	0	0	0	0	0	0	0	0	0	1	Tourism-Fishing Community	+
Tourism	Regulation	Tourism-Regulation +	0	0	0	0	0	0	0	0	0	0	0	0	0	0	0	0	0	0	0	0	0	0	0	0	0	0	0	0	0	1	Tourism-Regulation	+
Education/Outreach	Ocean Acidification	Education/Outreach-Ocean Acidification +	0	0	0	0	0	0	0	0	0	0	0	0	0	0	0	0	0	0	0	0	0	0	0	0	0	0	0	0	0	1	Education/Outreach-Ocean Acidification	+
Education/Outreach	Water Temperature	Education/Outreach-Water Temperature +	0	0	0	0	0	0	0	0	0	0	0	0	0	0	0	0	0	0	0	0	0	0	0	0	0	0	0	0	0	1	Education/Outreach-Water Temperature	+
Education/Outreach	Sea Level Rise	Education/Outreach-Sea Level Rise +	0	0	0	0	0	0	0	0	0	0	0	0	0	0	0	0	0	0	0	0	0	0	0	0	0	0	0	0	0	1	Education/Outreach-Sea Level Rise	+
Education/Outreach	Coral Reefs	Education/Outreach-Coral Reefs +	0	0	0	0	0	0	0	0	0	0	1	1	0	0	0	0	0	0	0	0	0	0	0	0	0	0	0	0	0	1	Education/Outreach-Coral Reefs	+
Education/Outreach	Coral Reefs	Education/Outreach-Coral Reefs -	0	0	0	0	0	0	0	0	0	0	0	0	1	0	0	0	0	0	0	0	0	0	0	0	0	0	0	0	0	0	Education/Outreach-Coral Reefs	-
Education/Outreach	Mangroves	Education/Outreach-Mangroves +	0	0	0	0	0	0	0	0	0	0	0	1	0	0	0	0	0	0	0	0	0	0	0	0	0	0	0	0	0	1	Education/Outreach-Mangroves	+
Education/Outreach	Mangroves	Education/Outreach-Mangroves -	0	0	0	0	0	0	0	0	0	0	0	0	1	0	0	0	0	0	0	0	0	0	0	0	0	0	0	0	0	0	Education/Outreach-Mangroves	-
Education/Outreach	Seagrass	Education/Outreach-Seagrass +	0	0	0	0	0	0	0	0	0	0	0	0	0	0	0	0	0	0	0	0	0	0	0	0	0	0	0	0	0	1	Education/Outreach-Seagrass	+
Education/Outreach	Seagrass	Education/Outreach-Seagrass -	0	0	0	0	0	0	0	0	0	0	0	0	1	0	0	0	0	0	0	0	0	0	0	0	0	0	0	0	0	0	Education/Outreach-Seagrass	-
Education/Outreach	Non Point Pollution	Education/Outreach-Non Point Pollution +	0	0	0	0	0	0	0	0	0	1	0	0	0	0	0	0	0	0	0	0	0	0	0	0	0	0	0	0	0	1	Education/Outreach-Non Point Pollution	+
Education/Outreach	Restoration	Education/Outreach-Restoration +	0	0	0	0	0	0	0	0	0	0	0	0	0	0	0	0	0	0	0	0	0	0	0	0	0	0	0	0	0	1	Education/Outreach-Restoration	+
Education/Outreach	Compliance	Education/Outreach-Compliance +	0	1	0	0	1	0	0	1	0	0	0	1	0	0	0	0	0	0	0	0	0	0	0	0	0	0	0	0	0	1	Education/Outreach-Compliance	+
Education/Outreach	Local Cultural and Religious Traditions	Education/Outreach-Local Cultural and Religious Traditions +	0	0	0	0	0	0	0	0	0	0	0	0	0	0	0	0	0	0	0	0	0	0	0	0	0	0	0	0	0	1	Education/Outreach-Local Cultural and Religious Traditions	+
Education/Outreach	Coastal Human Communities	Education/Outreach-Coastal Human Communities +	0	0	0	0	0	0	0	0	0	0	0	0	0	0	0	0	0	0	0	0	0	0	0	0	0	0	0	0	0	1	Education/Outreach-Coastal Human Communities	+
Education/Outreach	Fishing Community	Education/Outreach-Fishing Community +	0	0	0	0	0	1	0	0	0	0	0	0	0	0	0	0	0	0	0	0	0	0	0	0	0	1	0	0	0	1	Education/Outreach-Fishing Community	+
Education/Outreach	Regulation	Education/Outreach-Regulation +	0	0	0	0	0	0	0	0	0	0	0	0	0	0	0	0	0	0	0	0	0	0	0	0	0	0	0	0	0	1	Education/Outreach-Regulation	+
Compliance	Marine Mammals	Compliance-Marine Mammals +	0	0	0	0	0	0	0	0	0	0	0	0	0	0	0	0	0	0	0	0	0	0	0	0	0	0	0	0	0	1	Compliance-Marine Mammals	+
Compliance	Turtle	Compliance-Turtle +	0	0	0	0	0	0	0	0	0	0	0	0	0	0	0	0	0	0	0	0	0	0	0	0	0	0	0	0	0	1	Compliance-Turtle	+
Compliance	IUU Fishing	Compliance-IUU Fishing +	0	0	0	0	0	0	0	0	0	0	0	0	0	0	0	0	0	0	0	0	0	0	0	0	0	0	0	0	0	1	Compliance-IUU Fishing	+
Compliance	IUU Fishing	Compliance-IUU Fishing -	0	0	0	0	0	0	0	1	0	0	0	0	0	0	0	0	0	0	0	0	0	0	0	0	0	0	0	0	0	0	Compliance-IUU Fishing	-
Compliance	Noise Pollution	Compliance-Noise Pollution +	0	0	0	0	0	0	0	0	0	0	0	0	0	0	0	0	0	0	0	0	0	0	0	0	0	0	0	0	0	1	Compliance-Noise Pollution	+
Compliance	Light Contamination	Compliance-Light Contamination +	0	0	0	0	0	0	0	0	0	0	0	0	0	0	0	0	0	0	0	0	0	0	0	0	0	0	0	0	0	1	Compliance-Light Contamination	+
Compliance	Income	Compliance-Income +	0	0	0	0	0	0	0	0	0	0	0	0	0	0	0	0	0	0	0	0	0	0	0	0	0	0	0	0	0	1	Compliance-Income	+
Compliance	Fishing Community	Compliance-Fishing Community +	0	0	0	0	0	0	0	0	0	0	0	0	0	0	0	0	0	0	0	0	0	0	0	0	0	0	0	0	0	1	Compliance-Fishing Community	+
Compliance	Regulation	Compliance-Regulation +	0	0	0	0	0	0	0	0	0	0	0	0	0	0	0	0	0	0	0	0	0	0	0	0	0	0	0	0	0	1	Compliance-Regulation	+
Local Cultural and Religious Traditions	Fishing Season	Local Cultural and Religious Traditions-Fishing Season +	0	0	0	0	0	0	0	0	0	0	0	0	0	0	0	0	0	0	0	0	0	0	0	0	0	0	0	0	0	1	Local Cultural and Religious Traditions-Fishing Season	+
Local Cultural and Religious Traditions	Demand	Local Cultural and Religious Traditions-Demand +	0	0	0	0	0	0	0	0	0	0	0	0	0	0	0	0	0	0	0	0	0	0	0	0	0	0	0	0	0	1	Local Cultural and Religious Traditions-Demand	+
Local Cultural and Religious Traditions	Compliance	Local Cultural and Religious Traditions-Compliance +	0	0	0	0	0	0	0	0	0	0	0	0	0	0	0	0	0	0	0	0	0	0	0	0	0	0	0	0	0	1	Local Cultural and Religious Traditions-Compliance	+
Local Cultural and Religious Traditions	Coastal Human Communities	Local Cultural and Religious Traditions-Coastal Human Communities +	0	0	0	0	0	0	0	0	0	0	0	0	0	0	0	0	0	0	0	0	0	0	0	0	0	0	0	0	0	1	Local Cultural and Religious Traditions-Coastal Human Communities	+
Local Cultural and Religious Traditions	Fishing Community	Local Cultural and Religious Traditions-Fishing Community +	0	0	0	0	0	0	0	0	0	0	0	0	0	0	0	0	0	0	0	0	0	0	0	0	0	0	0	0	0	1	Local Cultural and Religious Traditions-Fishing Community	+
Local Cultural and Religious Traditions	Regulation	Local Cultural and Religious Traditions-Regulation +	0	0	0	0	0	0	0	0	0	0	0	0	0	0	0	0	0	0	0	0	0	0	0	0	0	0	0	0	0	1	Local Cultural and Religious Traditions-Regulation	+
Coastal Human Communities	Human Population	Coastal Human Communities-Human Population +	0	0	0	0	0	0	0	0	0	0	0	0	0	0	0	0	0	0	0	0	0	0	0	0	0	0	0	0	0	1	Coastal Human Communities-Human Population	+
Coastal Human Communities	Income	Coastal Human Communities-Income +	0	0	0	0	0	0	0	0	0	0	0	0	0	0	0	0	0	0	0	0	0	0	0	0	0	0	0	0	0	1	Coastal Human Communities-Income	+
Coastal Human Communities	Local Economy	Coastal Human Communities-Local Economy +	0	0	0	0	0	0	0	0	0	0	0	0	0	0	0	0	0	0	0	0	0	0	0	0	0	0	0	0	0	1	Coastal Human Communities-Local Economy	+
Coastal Human Communities	Tourism	Coastal Human Communities-Tourism +	0	0	0	0	0	0	0	0	0	0	0	0	0	0	0	0	0	0	0	0	0	0	0	0	0	0	0	0	0	1	Coastal Human Communities-Tourism	+
Coastal Human Communities	Compliance	Coastal Human Communities-Compliance +	0	0	0	0	0	0	0	0	0	0	0	0	0	0	0	0	0	0	0	0	0	0	0	0	0	0	0	0	0	1	Coastal Human Communities-Compliance	+
Coastal Human Communities	Local Cultural and Religious Traditions	Coastal Human Communities-Local Cultural and Religious Traditions +	0	0	0	0	0	0	0	0	0	0	0	0	0	0	0	0	0	0	0	0	0	0	0	0	0	0	0	0	0	1	Coastal Human Communities-Local Cultural and Religious Traditions	+
Coastal Human Communities	Fishing Community	Coastal Human Communities-Fishing Community +	0	0	0	0	0	0	0	0	0	0	0	0	0	0	0	0	0	0	0	0	0	0	0	0	0	0	0	0	0	1	Coastal Human Communities-Fishing Community	+
Coastal Human Communities	Public Health	Coastal Human Communities-Public Health +	0	0	0	0	0	0	0	0	0	0	0	0	0	0	0	0	0	0	0	0	0	0	0	0	0	0	0	0	0	1	Coastal Human Communities-Public Health	+
Coastal Human Communities	Regulation	Coastal Human Communities-Regulation +	0	0	0	0	0	0	0	0	0	0	0	0	0	0	0	0	0	0	0	0	0	0	0	0	0	0	0	0	0	1	Coastal Human Communities-Regulation	+
Fishing Community	Income	Fishing Community-Income +	0	0	0	0	0	0	0	0	0	0	0	0	0	0	0	0	0	0	0	0	0	0	0	0	0	0	0	0	0	1	Fishing Community-Income	+
Fishing Community	Compliance	Fishing Community-Compliance +	0	0	0	0	0	0	0	0	0	0	0	0	0	0	0	0	0	0	0	0	0	0	0	0	0	0	0	0	0	1	Fishing Community-Compliance	+
Fishing Community	Local Cultural and Religious Traditions	Fishing Community-Local Cultural and Religious Traditions +	0	0	0	0	0	0	0	0	0	0	0	0	0	0	0	0	0	0	0	0	0	0	0	0	0	0	0	0	0	1	Fishing Community-Local Cultural and Religious Traditions	+
Fishing Community	Coastal Human Communities	Fishing Community-Coastal Human Communities +	0	0	0	0	0	0	0	0	0	0	0	0	0	0	0	0	0	0	0	0	0	0	0	0	0	0	0	0	0	1	Fishing Community-Coastal Human Communities	+
Fishing Community	Public Health	Fishing Community-Public Health +	0	0	0	0	0	0	0	0	0	0	0	0	0	0	0	0	0	0	0	0	0	0	0	0	0	0	0	0	0	1	Fishing Community-Public Health	+
Fishing Community	Regulation	Fishing Community-Regulation +	0	0	0	0	0	0	0	0	0	0	0	0	0	0	0	0	0	0	0	0	0	0	0	0	0	0	0	0	0	1	Fishing Community-Regulation	+
Ciguatera	Fishing Grounds	Ciguatera-Fishing Grounds +	0	0	0	0	0	0	0	0	0	0	0	0	0	0	0	0	0	0	0	0	0	0	0	0	0	0	0	0	0	1	Ciguatera-Fishing Grounds	+
Ciguatera	Fish Import	Ciguatera-Fish Import +	0	0	0	0	0	0	0	0	0	0	0	0	0	0	0	0	0	0	0	0	0	0	0	0	0	0	0	0	0	1	Ciguatera-Fish Import	+
Ciguatera	Demand	Ciguatera-Demand +	0	0	0	0	0	0	0	0	0	0	0	0	0	0	0	0	0	0	0	0	0	0	0	0	0	0	0	0	0	1	Ciguatera-Demand	+
Ciguatera	Local Cultural and Religious Traditions	Ciguatera-Local Cultural and Religious Traditions +	0	0	0	0	0	0	0	0	0	0	0	0	0	0	0	0	0	0	0	0	0	0	0	0	0	0	0	0	0	1	Ciguatera-Local Cultural and Religious Traditions	+
Ciguatera	Local Cultural and Religious Traditions	Ciguatera-Local Cultural and Religious Traditions -	0	0	0	0	0	0	1	0	0	0	0	0	0	0	0	0	0	0	0	0	0	0	0	0	0	0	0	0	0	0	Ciguatera-Local Cultural and Religious Traditions	-
Ciguatera	Public Health	Ciguatera-Public Health -	0	0	0	0	0	0	1	0	0	0	0	0	0	0	0	0	0	0	0	0	0	0	0	0	0	0	0	0	0	1	Ciguatera-Public Health	-
Ciguatera	Regulation	Ciguatera-Regulation +	0	0	0	0	0	0	0	0	0	0	0	0	0	0	0	0	0	0	0	0	0	0	0	0	0	0	0	0	0	1	Ciguatera-Regulation	+
Public Health	Human Population	Public Health-Human Population +	0	0	0	0	0	0	0	0	0	0	0	0	0	0	0	0	0	0	0	0	0	0	0	0	0	0	0	0	0	1	Public Health-Human Population	+
Public Health	Local Economy	Public Health-Local Economy +	0	0	0	0	0	0	0	0	0	0	0	0	0	0	0	0	0	0	0	0	0	0	0	0	0	0	0	0	0	1	Public Health-Local Economy	+
Public Health	Tourism	Public Health-Tourism +	0	0	0	0	0	0	0	0	0	0	0	0	0	0	0	0	0	0	0	0	0	0	0	0	0	0	0	0	0	1	Public Health-Tourism	+
Public Health	Education/Outreach	Public Health-Education/Outreach +	0	0	0	0	0	0	0	0	0	0	0	0	0	0	0	0	0	0	0	0	0	0	0	0	0	0	0	0	0	1	Public Health-Education/Outreach	+
Public Health	Fishing Community	Public Health-Fishing Community +	0	0	0	0	0	0	0	0	0	0	0	0	0	0	0	0	0	0	0	0	0	0	0	0	0	0	0	0	0	1	Public Health-Fishing Community	+
Public Health	Regulation	Public Health-Regulation +	0	0	0	0	0	0	0	0	0	0	0	0	0	0	0	0	0	0	0	0	0	0	0	0	0	0	0	0	0	1	Public Health-Regulation	+
Regulation	Ocean Acidification	Regulation-Ocean Acidification +	0	0	0	0	0	0	0	0	0	0	0	0	0	0	0	0	0	0	0	0	0	0	0	0	0	0	0	0	0	1	Regulation-Ocean Acidification	+
Regulation	Water Temperature	Regulation-Water Temperature +	0	0	0	0	0	0	0	0	0	0	0	0	0	0	0	0	0	0	0	0	0	0	0	0	0	0	0	0	0	1	Regulation-Water Temperature	+
Regulation	Sea Level Rise	Regulation-Sea Level Rise +	0	0	0	0	0	0	0	0	0	0	0	0	0	0	0	0	0	0	0	0	0	0	0	0	0	0	0	0	0	1	Regulation-Sea Level Rise	+
Regulation	Marine Habitat	Regulation-Marine Habitat +	0	0	0	0	0	0	0	0	0	0	0	0	0	0	0	0	0	0	0	0	0	0	0	0	0	0	0	0	0	1	Regulation-Marine Habitat	+
Regulation	Coral Reefs	Regulation-Coral Reefs +	0	0	0	0	0	0	0	0	0	0	0	0	0	0	0	0	0	0	0	0	0	0	0	0	0	0	0	0	0	1	Regulation-Coral Reefs	+
Regulation	Mangroves	Regulation-Mangroves +	0	0	0	0	0	0	0	0	0	0	0	0	0	0	0	0	0	0	0	0	0	0	0	0	0	0	0	0	0	1	Regulation-Mangroves	+
Regulation	Seagrass	Regulation-Seagrass +	0	0	0	0	0	0	0	0	0	0	0	0	0	0	0	0	0	0	0	0	0	0	0	0	0	0	0	0	0	1	Regulation-Seagrass	+
Regulation	Industrial Pollution	Regulation-Industrial Pollution +	0	0	0	0	0	0	0	0	0	0	0	0	0	0	0	0	0	0	0	0	0	0	0	0	0	0	0	0	0	1	Regulation-Industrial Pollution	+
Regulation	Sewage	Regulation-Sewage +	0	0	0	0	0	0	0	0	0	0	0	0	0	0	0	0	0	0	0	0	0	0	0	0	0	0	0	0	0	1	Regulation-Sewage	+
Regulation	Run Off of Landfills	Regulation-Run Off of Landfills +	0	0	0	0	0	0	0	0	0	0	0	0	0	0	0	0	0	0	0	0	0	0	0	0	0	0	0	0	0	1	Regulation-Run Off of Landfills	+
Regulation	Run Off	Regulation-Run Off +	0	0	0	0	0	0	0	0	0	0	0	0	0	0	0	0	0	0	0	0	0	0	0	0	0	0	0	0	0	1	Regulation-Run Off	+
Regulation	Agricultural Contamination	Regulation-Agricultural Contamination +	0	0	0	0	0	0	0	0	0	0	0	0	0	0	0	0	0	0	0	0	0	0	0	0	0	0	0	0	0	1	Regulation-Agricultural Contamination	+
Regulation	Coastal Development	Regulation-Coastal Development +	0	0	0	0	0	0	0	0	0	0	0	0	0	0	0	0	0	0	0	0	0	0	0	0	0	0	0	0	0	1	Regulation-Coastal Development	+
Regulation	Pollution	Regulation-Pollution +	0	0	0	0	0	0	0	0	0	0	0	0	0	0	0	0	0	0	0	0	0	0	0	0	0	0	0	0	0	1	Regulation-Pollution	+
Regulation	Artificial Reefs	Regulation-Artificial Reefs +	0	0	0	0	0	0	0	0	0	0	0	0	0	0	0	0	0	0	0	0	0	0	0	0	0	0	0	0	0	1	Regulation-Artificial Reefs	+
Regulation	Mariculture	Regulation-Mariculture +	0	0	0	0	0	0	0	0	0	0	0	0	0	0	0	0	0	0	0	0	0	0	0	0	0	0	0	0	0	1	Regulation-Mariculture	+
Regulation	Restoration	Regulation-Restoration +	0	0	0	0	0	0	0	0	0	0	0	0	0	0	0	0	0	0	0	0	0	0	0	0	0	0	0	0	0	1	Regulation-Restoration	+
Regulation	Fish Import	Regulation-Fish Import +	0	0	0	0	0	0	0	0	0	0	0	0	0	0	0	0	0	0	0	0	0	0	0	0	0	0	0	0	0	1	Regulation-Fish Import	+
Regulation	Income	Regulation-Income +	0	0	0	0	0	0	0	0	0	0	0	0	0	0	0	0	0	0	0	0	0	0	0	0	0	0	0	0	0	1	Regulation-Income	+
Regulation	Local Economy	Regulation-Local Economy +	0	0	0	0	0	0	0	0	0	0	0	0	0	0	0	0	0	0	0	0	0	0	0	0	0	0	0	0	0	1	Regulation-Local Economy	+
Regulation	Tourism	Regulation-Tourism +	0	0	0	0	0	0	0	0	0	0	0	0	0	0	0	0	0	0	0	0	0	0	0	0	0	0	0	0	0	1	Regulation-Tourism	+
Regulation	Education/Outreach	Regulation-Education/Outreach +	0	0	0	0	0	0	0	0	0	0	0	0	0	0	0	0	0	0	0	0	0	0	0	0	0	0	0	0	0	1	Regulation-Education/Outreach	+
Regulation	Compliance	Regulation-Compliance +	0	0	0	0	0	0	0	0	0	0	0	0	0	0	0	0	0	0	0	0	0	0	0	0	0	0	0	0	0	1	Regulation-Compliance	+
Regulation	Local Cultural and Religious Traditions	Regulation-Local Cultural and Religious Traditions +	0	0	0	0	0	0	0	0	0	0	0	0	0	0	0	0	0	0	0	0	0	0	0	0	0	0	0	0	0	1	Regulation-Local Cultural and Religious Traditions	+
Regulation	Coastal Human Communities	Regulation-Coastal Human Communities +	0	0	0	0	0	0	0	0	0	0	0	0	0	0	0	0	0	0	0	0	0	0	0	0	0	0	0	0	0	1	Regulation-Coastal Human Communities	+
Regulation	Fishing Community	Regulation-Fishing Community +	0	0	0	0	0	0	0	0	0	0	0	0	0	0	0	0	0	0	0	0	0	0	0	0	0	0	0	0	0	1	Regulation-Fishing Community	+
Regulation	Public Health	Regulation-Public Health +	0	0	0	0	0	0	0	0	0	0	0	0	0	0	0	0	0	0	0	0	0	0	0	0	0	0	0	0	0	1	Regulation-Public Health	+
Regulation	Fisheries Resources	Regulation-Fisheries Resources +	0	0	0	0	0	0	0	0	0	0	0	0	0	0	0	0	0	0	0	0	0	0	0	0	0	0	0	0	0	1	Regulation-Fisheries Resources	+
Regulation	Fishing Grounds	Regulation-Fishing Grounds +	0	0	0	0	0	0	0	0	0	0	0	0	0	0	0	0	0	0	0	0	0	0	0	0	0	0	0	0	0	1	Regulation-Fishing Grounds	+
Regulation	Fishing Grounds	Regulation-Fishing Grounds -	0	0	0	0	0	0	0	0	0	0	0	0	0	0	0	0	0	0	0	1	0	0	0	0	0	0	0	0	0	0	Regulation-Fishing Grounds	-
Regulation	Fishing Season	Regulation-Fishing Season +	0	0	0	0	0	0	0	0	0	0	0	0	0	0	0	0	0	0	0	0	0	0	0	0	0	0	0	0	0	1	Regulation-Fishing Season	+
Regulation	Recreational Fishing	Regulation-Recreational Fishing +	0	0	0	0	0	0	0	0	0	0	0	0	0	0	0	0	0	0	0	0	0	0	0	0	0	0	0	0	0	1	Regulation-Recreational Fishing	+
Regulation	Commercial Fishing	Regulation-Commercial Fishing +	0	0	0	0	0	0	0	0	0	0	0	0	0	0	0	0	0	0	0	0	0	0	0	0	0	0	0	0	0	1	Regulation-Commercial Fishing	+
Marine Biodiversity	Fisheries	Marine Biodiversity-Fisheries +	1	0	0	0	0	0	0	0	0	0	0	0	0	0	0	0	0	0	0	0	0	0	0	0	0	0	0	0	0	0	Marine Biodiversity-Fisheries	+
Marine Biodiversity	Fisheries Resources	Marine Biodiversity-Fisheries Resources +	1	0	0	0	0	1	0	0	0	0	0	0	0	0	0	0	0	0	0	0	0	0	0	0	0	0	0	0	0	0	Marine Biodiversity-Fisheries Resources	+
Nutrients	Rivers	Nutrients-Rivers -	1	0	0	0	0	0	0	0	0	0	0	0	0	0	0	0	0	0	0	0	0	0	0	0	0	0	0	0	0	0	Nutrients-Rivers	-
Marine Habitat	Marine Biodiversity	Marine Habitat-Marine Biodiversity +	1	0	0	0	0	0	0	0	0	0	0	0	0	0	0	0	0	0	0	0	0	0	0	0	0	0	0	0	0	0	Marine Habitat-Marine Biodiversity	+
Marine Habitat	Fisheries	Marine Habitat-Fisheries +	0	1	0	0	0	0	0	0	0	0	0	0	0	0	0	0	0	0	0	0	0	0	0	0	0	0	0	0	0	0	Marine Habitat-Fisheries	+
Marine Habitat	Fisheries Resources	Marine Habitat-Fisheries Resources +	0	1	1	0	1	1	0	1	0	0	0	0	0	0	0	0	0	0	0	0	1	0	0	0	0	0	0	0	0	0	Marine Habitat-Fisheries Resources	+
Rain	Nutrients	Rain-Nutrients +	1	0	0	0	0	0	0	0	0	0	0	0	0	0	0	0	0	0	0	0	0	0	0	0	0	0	0	0	0	0	Rain-Nutrients	+
Rain	Run Off	Rain-Run Off +	1	0	0	0	0	0	0	0	0	0	0	0	0	0	0	0	0	0	1	0	0	0	0	0	0	0	1	0	0	0	Rain-Run Off	+
Rivers	Marine Habitat	Rivers-Marine Habitat +	1	0	0	0	0	0	0	0	0	0	0	0	0	0	0	0	0	0	0	0	0	0	0	0	0	0	0	0	0	0	Rivers-Marine Habitat	+
Fisheries	Consumer	Fisheries-Consumer +	1	0	0	0	0	0	0	0	0	0	0	0	0	0	0	0	0	0	0	0	0	0	0	0	1	0	0	0	0	0	Fisheries-Consumer	+
Fisheries	Restaurants	Fisheries-Restaurants +	1	0	0	0	0	0	0	0	0	0	0	0	0	0	0	0	0	0	0	0	0	0	0	0	1	0	0	0	0	0	Fisheries-Restaurants	+
Fisheries	Fish Import	Fisheries-Fish Import -	1	0	0	0	0	0	0	0	0	0	0	0	0	0	0	0	0	0	0	0	0	0	0	0	0	0	0	0	0	0	Fisheries-Fish Import	-
Fisheries	Fisheries Resources	Fisheries-Fisheries Resources -	0	1	0	1	0	1	0	0	0	0	0	0	0	0	0	0	0	0	0	0	0	0	0	0	0	0	0	1	0	0	Fisheries-Fisheries Resources	-
Fisheries	Fisheries Resources	Fisheries-Fisheries Resources /	0	0	0	0	1	0	0	0	0	0	0	0	0	0	0	0	0	0	0	0	0	0	0	0	0	0	0	0	0	0	Fisheries-Fisheries Resources	/
Consumer	Restaurants	Consumer-Restaurants +	1	0	0	0	0	0	0	0	0	0	0	0	0	0	0	0	0	0	0	0	0	0	0	0	0	1	0	0	0	0	Consumer-Restaurants	+
Consumer	Fish Import	Consumer-Fish Import +	1	0	0	0	0	0	0	0	0	0	0	0	0	0	0	0	0	0	0	0	0	0	0	0	0	0	0	0	0	0	Consumer-Fish Import	+
Tourism	Marine Biodiversity	Tourism-Marine Biodiversity -	1	0	0	0	0	0	0	0	0	0	0	0	0	0	0	0	0	0	0	0	0	0	0	0	0	0	0	0	0	0	Tourism-Marine Biodiversity	-
Tourism	Marine Habitat	Tourism-Marine Habitat -	1	0	0	0	0	0	0	0	0	0	0	0	0	1	0	0	0	0	0	0	0	0	0	0	0	1	0	0	0	0	Tourism-Marine Habitat	-
Tourism	Consumer	Tourism-Consumer +	1	0	0	0	0	0	0	0	0	0	0	1	0	0	0	0	0	0	0	0	0	0	0	0	0	0	0	0	0	0	Tourism-Consumer	+
Tourism	Restaurants	Tourism-Restaurants +	1	0	0	0	0	0	1	0	0	0	0	0	0	0	0	0	0	0	0	0	0	0	0	0	0	1	0	0	0	0	Tourism-Restaurants	+
Tourism	Fish Import	Tourism-Fish Import +	1	0	0	0	0	0	0	0	0	0	0	0	0	0	0	0	0	0	0	0	0	0	0	0	0	0	0	0	0	0	Tourism-Fish Import	+
Restaurants	Fish Import	Restaurants-Fish Import +	1	0	0	0	0	0	0	0	0	0	0	0	0	0	0	0	0	0	0	0	0	0	0	0	0	0	0	0	0	0	Restaurants-Fish Import	+
Sargassum	Marine Biodiversity	Sargassum-Marine Biodiversity -	0	0	0	0	0	1	0	0	0	0	0	0	0	0	0	0	0	0	0	0	0	0	0	0	0	0	0	0	0	0	Sargassum-Marine Biodiversity	-
Sargassum	Marine Biodiversity	Sargassum-Marine Biodiversity /	1	0	0	0	0	0	0	0	0	0	0	0	0	0	0	0	0	0	0	0	0	0	0	0	0	0	0	0	0	0	Sargassum-Marine Biodiversity	/
Sargassum	Fisheries	Sargassum-Fisheries -	1	0	0	0	0	0	0	0	0	0	0	0	0	0	0	0	0	0	1	0	0	0	0	0	0	0	0	0	0	0	Sargassum-Fisheries	-
Sargassum	Tourism	Sargassum-Tourism -	1	0	0	0	0	0	1	0	1	0	0	0	0	0	0	0	0	0	0	0	0	0	0	1	0	0	0	0	0	0	Sargassum-Tourism	-
Sargassum	Oceanic Waters	Sargassum-Oceanic Waters +	1	0	0	0	0	0	0	0	0	0	0	0	0	0	0	0	0	0	0	0	0	0	0	0	0	0	0	0	0	0	Sargassum-Oceanic Waters	+
Sargassum	Coastal Waters	Sargassum-Coastal Waters -	1	0	0	0	0	0	0	0	0	0	0	0	0	0	0	0	0	0	0	0	0	0	0	0	0	0	0	0	0	0	Sargassum-Coastal Waters	-
Sargassum	Coral Reefs	Sargassum-Coral Reefs -	1	0	0	0	0	0	0	0	0	0	0	0	0	1	0	0	0	0	0	0	0	0	0	0	0	0	0	0	0	0	Sargassum-Coral Reefs	-
Fisheries Resources	Fisheries	Fisheries Resources-Fisheries +	1	0	0	0	0	0	0	0	0	0	0	0	0	0	0	0	0	0	1	0	0	1	0	0	0	0	0	0	0	0	Fisheries Resources-Fisheries	+
Oceanic Waters	Fisheries Resources	Oceanic Waters-Fisheries Resources +	1	0	0	0	0	0	0	0	0	0	0	0	0	0	0	0	0	0	0	0	0	0	0	0	0	0	0	0	0	0	Oceanic Waters-Fisheries Resources	+
Oceanic Waters	Recreational Fishing	Oceanic Waters-Recreational Fishing +	1	0	0	0	0	0	0	0	0	0	0	0	0	0	0	0	0	0	0	0	0	0	0	0	0	0	0	0	0	0	Oceanic Waters-Recreational Fishing	+
Coastal Waters	Fisheries Resources	Coastal Waters-Fisheries Resources +	1	0	0	0	0	0	0	0	0	0	0	0	0	0	0	0	0	0	0	0	0	0	0	0	0	0	0	0	0	0	Coastal Waters-Fisheries Resources	+
Coastal Waters	Recreational Fishing	Coastal Waters-Recreational Fishing +	1	0	0	0	0	0	0	0	0	0	0	0	0	0	0	0	0	0	0	0	0	0	0	0	0	0	0	0	0	0	Coastal Waters-Recreational Fishing	+
Recreational Fishing	Fisheries	Recreational Fishing-Fisheries +	0	1	0	1	0	1	0	0	0	0	0	0	0	0	0	0	0	0	0	0	0	0	0	0	0	0	0	0	0	0	Recreational Fishing-Fisheries	+
Recreational Fishing	Fisheries	Recreational Fishing-Fisheries -	0	0	0	0	0	0	0	0	0	0	0	0	0	0	0	0	0	1	0	0	0	0	0	0	0	0	0	0	0	0	Recreational Fishing-Fisheries	-
Coral Reefs	Marine Biodiversity	Coral Reefs-Marine Biodiversity +	1	0	0	0	0	0	0	0	0	0	0	0	0	0	0	0	0	0	0	0	0	0	0	0	0	0	0	0	0	0	Coral Reefs-Marine Biodiversity	+
Coral Reefs	Fisheries	Coral Reefs-Fisheries +	1	0	0	0	0	0	0	0	0	0	0	0	0	0	0	0	0	0	0	0	0	0	0	0	0	0	0	0	0	0	Coral Reefs-Fisheries	+
Participation in Decision Making	Science/Scientific Survey	Participation in Decision Making-Science/Scientific Survey +	0	1	0	0	0	0	0	0	0	0	0	0	0	0	0	0	0	0	0	0	0	0	0	0	0	0	0	0	0	0	Participation in Decision Making-Science/Scientific Survey	+
Education/Outreach	Participation in Decision Making	Education/Outreach-Participation in Decision Making +	0	1	0	0	0	0	0	0	0	0	0	1	0	0	0	0	0	0	0	0	0	0	0	0	0	0	0	0	0	0	Education/Outreach-Participation in Decision Making	+
Education/Outreach	Science/Scientific Survey	Education/Outreach-Science/Scientific Survey +	0	1	0	0	0	0	0	0	0	0	0	0	0	0	0	0	0	0	0	0	0	0	0	0	0	0	0	0	0	0	Education/Outreach-Science/Scientific Survey	+
Education/Outreach	Management	Education/Outreach-Management +	0	1	0	0	0	0	0	0	0	0	0	0	0	0	0	0	0	0	0	0	0	0	0	0	0	0	0	0	0	0	Education/Outreach-Management	+
Education/Outreach	Management	Education/Outreach-Management -	0	0	0	0	0	0	0	0	0	0	1	0	0	0	0	0	0	0	0	0	0	0	0	0	0	0	0	0	0	0	Education/Outreach-Management	-
Commercial Fishers	Local Cultural and Religious Traditions	Commercial Fishers-Local Cultural and Religious Traditions /	0	1	0	0	0	0	0	0	0	0	0	0	0	0	0	0	0	0	0	0	0	0	0	0	0	0	0	0	0	0	Commercial Fishers-Local Cultural and Religious Traditions	/
Commercial Fishers	Regulation	Commercial Fishers-Regulation /	0	1	0	0	0	0	0	0	0	0	0	0	0	0	0	0	0	0	0	0	0	0	0	0	0	0	0	0	0	0	Commercial Fishers-Regulation	/
Commercial Fishers	Fisheries Resources	Commercial Fishers-Fisheries Resources -	0	1	1	0	0	0	1	0	0	1	0	0	0	0	0	0	0	0	0	0	0	0	0	0	0	0	0	0	1	0	Commercial Fishers-Fisheries Resources	-
Commercial Fishers	Local Cultural and Religious Traditions	Commercial Fishers-Local Cultural and Religious Traditions +	0	1	0	0	0	0	1	0	0	0	0	0	0	0	0	0	0	0	0	0	0	0	0	0	0	0	0	0	0	0	Commercial Fishers-Local Cultural and Religious Traditions	+
Commercial Fishers	Management	Commercial Fishers-Management +	0	1	0	0	0	0	0	0	0	0	0	0	0	0	0	0	0	0	0	0	0	0	0	0	0	0	0	0	0	0	Commercial Fishers-Management	+
Local Cultural and Religious Traditions	Commercial Fishers	Local Cultural and Religious Traditions-Commercial Fishers +	0	0	0	0	0	0	0	0	1	0	0	0	0	0	0	0	0	0	0	0	0	0	0	0	0	0	0	0	0	0	Local Cultural and Religious Traditions-Commercial Fishers	+
Local Cultural and Religious Traditions	Commercial Fishers	Local Cultural and Religious Traditions-Commercial Fishers /	0	0	1	0	0	0	0	0	0	0	0	0	0	0	0	0	0	0	0	0	0	0	0	0	0	0	0	0	0	0	Local Cultural and Religious Traditions-Commercial Fishers	/
Local Cultural and Religious Traditions	Management	Local Cultural and Religious Traditions-Management -	0	0	0	0	0	0	0	0	0	0	1	0	0	0	0	0	0	0	0	0	0	0	0	0	0	0	0	0	0	0	Local Cultural and Religious Traditions-Management	-
Local Cultural and Religious Traditions	Management	Local Cultural and Religious Traditions-Management /	0	0	1	0	0	0	0	0	0	0	0	0	0	0	0	0	0	0	0	0	0	0	0	0	0	0	0	0	0	0	Local Cultural and Religious Traditions-Management	/
Regulation	Fisheries	Regulation-Fisheries +	0	1	0	0	0	0	0	0	0	0	0	0	0	0	0	0	0	0	0	0	0	0	0	0	0	0	0	0	0	0	Regulation-Fisheries	+
Regulation	Climate Change	Regulation-Climate Change -	0	1	0	0	0	0	0	0	0	0	0	0	0	0	0	0	0	0	0	0	0	0	0	0	0	0	0	0	0	0	Regulation-Climate Change	-
Recreational Fishing	Management	Recreational Fishing-Management +	0	1	0	0	0	0	0	0	0	0	0	0	0	0	0	0	0	0	0	0	0	0	0	0	0	0	0	0	0	0	Recreational Fishing-Management	+
Marine Habitat	Recruitment	Marine Habitat-Recruitment +	0	1	0	0	0	0	0	0	0	0	0	0	0	0	0	0	0	0	0	0	0	0	0	0	0	0	0	0	0	0	Marine Habitat-Recruitment	+
Marine Habitat	Mangroves	Marine Habitat-Mangroves +	0	1	0	0	0	1	0	1	0	0	0	0	0	0	0	0	0	0	0	0	0	0	0	0	0	0	0	0	0	0	Marine Habitat-Mangroves	+
Fisheries Resources	Commercial Fishers	Fisheries Resources-Commercial Fishers +	0	0	1	0	0	0	1	0	0	1	0	0	0	0	0	0	0	0	0	0	1	0	0	0	0	0	0	0	1	0	Fisheries Resources-Commercial Fishers	+
Fisheries Resources	Commercial Fishers	Fisheries Resources-Commercial Fishers /	0	1	0	0	0	0	0	0	0	0	0	0	0	0	0	0	0	0	0	0	0	0	0	0	0	0	0	0	0	0	Fisheries Resources-Commercial Fishers	/
Oceanographic Variables	Recruitment	Oceanographic Variables-Recruitment /	0	0	1	0	0	0	0	0	0	0	0	0	0	0	0	0	0	0	0	0	0	0	0	0	0	0	0	0	0	0	Oceanographic Variables-Recruitment	/
Oceanographic Variables	Fisheries Resources	Oceanographic Variables-Fisheries Resources /	0	0	1	0	0	0	0	0	0	0	0	0	0	0	0	0	0	0	0	0	0	0	0	0	0	0	0	0	0	0	Oceanographic Variables-Fisheries Resources	/
Oceanographic Variables	Fishing Grounds	Oceanographic Variables-Fishing Grounds -	0	1	0	0	0	0	0	0	0	0	0	0	0	0	0	0	0	0	0	0	0	0	0	0	0	0	0	0	0	0	Oceanographic Variables-Fishing Grounds	-
Fishing Grounds	Commercial Fishers	Fishing Grounds-Commercial Fishers +	0	0	1	0	0	0	0	0	0	0	0	0	0	0	0	0	0	0	0	0	0	0	0	0	0	0	0	0	0	0	Fishing Grounds-Commercial Fishers	+
Restoration	Marine Habitat	Restoration-Marine Habitat +	0	1	0	0	0	0	0	0	0	0	0	0	0	0	0	0	0	0	0	0	0	0	0	0	0	0	0	0	0	0	Restoration-Marine Habitat	+
Restoration	Plankton Health	Restoration-Plankton Health +	0	1	0	0	0	0	0	0	0	0	0	0	0	0	0	0	0	0	0	0	0	0	0	0	0	0	0	0	0	0	Restoration-Plankton Health	+
Restoration	Coastal Forest	Restoration-Coastal Forest +	0	1	0	0	0	0	0	0	0	0	0	0	0	0	0	0	0	0	0	0	0	0	0	0	0	0	0	0	0	0	Restoration-Coastal Forest	+
Water Quality	Commercial Fishers	Water Quality-Commercial Fishers -	0	1	0	0	0	0	0	0	0	0	0	0	0	0	0	0	0	0	0	0	0	0	0	0	0	0	0	0	0	0	Water Quality-Commercial Fishers	-
Water Quality	Marine Habitat	Water Quality-Marine Habitat +	0	1	0	1	1	1	0	0	0	0	0	1	0	0	0	1	0	0	0	0	0	0	0	0	0	0	0	0	0	0	Water Quality-Marine Habitat	+
Disturbances	Marine Habitat	Disturbances-Marine Habitat -	0	1	1	1	0	0	0	0	0	0	0	0	0	0	0	0	0	0	0	0	0	0	0	1	0	0	0	0	0	0	Disturbances-Marine Habitat	-
Disturbances	Oceanographic Variables	Disturbances-Oceanographic Variables +	0	1	0	0	0	0	0	0	0	0	0	0	0	0	0	0	0	0	0	0	0	0	0	0	0	0	0	0	0	0	Disturbances-Oceanographic Variables	+
Sargassum	Water Quality	Sargassum-Water Quality -	0	1	0	0	0	0	0	0	1	1	0	0	0	1	1	0	0	0	0	0	0	0	0	0	0	0	0	0	0	0	Sargassum-Water Quality	-
User Behavior	Marine Habitat	User Behavior-Marine Habitat -	0	1	0	0	0	0	0	0	0	0	0	0	0	0	0	0	0	0	0	0	0	0	0	0	0	0	0	0	0	0	User Behavior-Marine Habitat	-
User Behavior	Climate Change	User Behavior-Climate Change /	0	1	0	0	0	0	0	0	0	0	0	0	0	0	0	0	0	0	0	0	0	0	0	0	0	0	0	0	0	0	User Behavior-Climate Change	/
Coastal Forest	Recruitment	Coastal Forest-Recruitment +	0	1	0	0	0	0	0	0	0	0	0	0	0	0	0	0	0	0	0	0	0	0	0	0	0	0	0	0	0	0	Coastal Forest-Recruitment	+
Coastal Forest	Marine Habitat	Coastal Forest-Marine Habitat +	0	1	0	0	0	0	0	0	0	0	0	0	0	0	0	0	0	0	0	0	0	0	0	0	0	0	0	0	0	0	Coastal Forest-Marine Habitat	+
Coastal Forest	Seagrass	Coastal Forest-Seagrass +	0	1	0	0	0	0	0	0	0	0	0	0	0	0	0	0	0	0	0	0	0	0	0	0	0	0	0	0	0	0	Coastal Forest-Seagrass	+
Coastal Forest	Mangroves	Coastal Forest-Mangroves +	0	1	0	0	0	0	0	0	0	0	0	0	0	0	0	0	0	0	0	0	0	0	0	0	0	0	0	0	0	0	Coastal Forest-Mangroves	+
Climate Change	Commercial Fishers	Climate Change-Commercial Fishers -	0	0	0	0	0	0	0	0	0	1	0	0	0	0	0	0	0	0	0	0	0	0	0	0	0	0	1	0	0	0	Climate Change-Commercial Fishers	-
Climate Change	Commercial Fishers	Climate Change-Commercial Fishers /	0	1	0	0	0	0	0	0	0	0	0	0	0	0	0	0	0	0	0	0	0	0	0	0	0	0	0	0	0	0	Climate Change-Commercial Fishers	/
Climate Change	Marine Habitat	Climate Change-Marine Habitat -	0	1	1	1	1	0	0	0	0	0	0	0	0	0	0	0	0	1	0	0	0	1	0	0	0	0	0	0	0	0	Climate Change-Marine Habitat	-
Marine Diseases	Marine Habitat	Marine Diseases-Marine Habitat -	0	0	1	1	0	0	0	0	0	0	0	0	0	0	0	0	0	0	0	0	0	0	0	0	0	0	0	0	0	0	Marine Diseases-Marine Habitat	-
Marine Diseases	Fisheries Resources	Marine Diseases-Fisheries Resources -	0	0	1	0	0	1	1	0	0	1	0	0	0	0	0	0	0	0	0	1	0	0	0	0	0	0	0	0	0	0	Marine Diseases-Fisheries Resources	-
Climate Change	Water Quality	Climate Change-Water Quality -	0	1	1	0	1	0	0	0	0	0	0	1	0	0	0	0	0	0	0	0	0	0	0	0	0	0	0	0	0	0	Climate Change-Water Quality	-
Climate Change	Disturbances	Climate Change-Disturbances +	0	1	0	0	0	0	0	0	0	0	0	0	0	0	0	1	0	0	0	0	0	0	0	0	0	0	0	0	0	0	Climate Change-Disturbances	+
Climate Change	Sargassum	Climate Change-Sargassum +	0	1	0	0	0	0	0	0	0	1	0	0	0	0	0	0	0	0	0	0	0	0	0	0	0	0	0	0	0	0	Climate Change-Sargassum	+
Climate Change	Marine Diseases	Climate Change-Marine Diseases +	0	1	0	0	0	0	0	0	0	1	1	1	0	0	0	0	0	0	0	0	0	0	0	0	0	0	0	0	0	0	Climate Change-Marine Diseases	+
Climate Change	Sea Level Rise	Climate Change-Sea Level Rise +	0	1	0	0	0	0	0	0	0	0	0	0	0	0	0	0	0	0	0	0	0	0	0	0	0	0	0	0	0	0	Climate Change-Sea Level Rise	+
Climate Change	Water Temperature	Climate Change-Water Temperature +	0	1	0	0	0	0	0	0	0	1	0	0	0	0	0	0	0	0	0	1	0	0	0	0	0	0	0	0	0	0	Climate Change-Water Temperature	+
Sea Level Rise	Coastal Forest	Sea Level Rise-Coastal Forest -	0	1	0	0	0	0	0	0	0	0	0	0	0	0	0	0	0	0	0	0	0	0	0	0	0	0	0	0	0	0	Sea Level Rise-Coastal Forest	-
Local Cultural and Religious Traditions	Fishing Grounds	Local Cultural and Religious Traditions-Fishing Grounds +	0	1	0	0	0	0	0	0	0	0	0	0	0	0	0	0	0	0	0	0	0	0	0	0	0	0	0	0	0	0	Local Cultural and Religious Traditions-Fishing Grounds	+
Science/Scientific Survey	Education/Outreach	Science/Scientific Survey-Education/Outreach +	0	1	0	0	0	0	0	0	0	0	0	1	0	0	0	0	0	0	0	0	0	0	0	0	0	0	0	0	0	0	Science/Scientific Survey-Education/Outreach	+
Science/Scientific Survey	Regulation	Science/Scientific Survey-Regulation +	0	1	0	0	0	0	0	0	0	0	0	0	0	0	0	0	0	0	0	0	0	0	0	0	0	0	0	0	0	0	Science/Scientific Survey-Regulation	+
Compliance	Commercial Fishers	Compliance-Commercial Fishers /	0	0	1	0	0	0	0	0	0	0	0	0	0	0	0	0	0	0	0	0	0	0	0	0	0	0	0	0	0	0	Compliance-Commercial Fishers	/
Compliance	Fisheries Resources	Compliance-Fisheries Resources +	0	0	1	0	0	0	0	1	0	0	0	0	0	0	0	0	0	0	0	0	0	0	0	0	0	0	0	0	0	0	Compliance-Fisheries Resources	+
Compliance	Fisheries	Compliance-Fisheries +	0	1	0	0	1	0	0	0	0	0	0	0	0	0	0	0	0	0	0	0	0	0	0	0	0	0	0	0	0	0	Compliance-Fisheries	+
Management	Education/Outreach	Management-Education/Outreach +	0	1	0	0	0	0	0	1	0	1	0	0	0	0	0	0	0	0	0	0	0	0	0	0	0	0	0	0	0	0	Management-Education/Outreach	+
Management	Commercial Fishers	Management-Commercial Fishers +	0	0	0	1	0	1	1	0	0	0	0	0	0	0	0	0	1	0	0	0	0	0	1	0	0	0	0	1	0	0	Management-Commercial Fishers	+
Management	Commercial Fishers	Management-Commercial Fishers -	0	0	0	0	0	0	0	0	0	1	0	0	0	0	0	0	0	0	0	0	0	0	0	0	0	0	0	0	0	0	Management-Commercial Fishers	-
Management	Commercial Fishers	Management-Commercial Fishers /	0	0	1	0	0	0	0	0	0	0	0	0	0	0	0	0	0	0	0	0	0	0	0	0	0	0	0	0	0	0	Management-Commercial Fishers	/
Management	Local Cultural and Religious Traditions	Management-Local Cultural and Religious Traditions /	0	0	1	0	0	0	0	0	0	0	0	0	0	0	0	0	0	0	0	0	0	0	0	0	0	0	0	0	0	0	Management-Local Cultural and Religious Traditions	/
Management	Restoration	Management-Restoration +	0	1	0	0	0	0	0	0	0	0	0	0	0	0	0	0	0	0	0	0	0	0	0	0	0	0	0	0	0	0	Management-Restoration	+
Management	Coastal Forest	Management-Coastal Forest +	0	1	0	0	0	0	0	0	0	0	0	0	0	0	0	0	0	0	0	0	0	0	0	0	0	0	0	0	0	0	Management-Coastal Forest	+
Management	Science/Scientific Survey	Management-Science/Scientific Survey +	0	1	0	0	0	0	0	1	0	0	0	0	0	0	0	0	0	0	0	0	0	0	0	0	0	0	0	0	0	0	Management-Science/Scientific Survey	+
Management	Compliance	Management-Compliance +	0	1	0	0	1	0	0	1	0	0	0	0	0	0	0	0	0	0	0	0	0	0	0	0	0	0	0	0	0	0	Management-Compliance	+
Management	Compliance	Management-Compliance /	0	0	1	0	0	0	0	0	0	0	0	0	0	0	0	0	0	0	0	0	0	0	0	0	0	0	0	0	0	0	Management-Compliance	/
Management	Regulation	Management-Regulation +	0	1	0	0	0	0	0	1	1	0	0	0	0	0	0	0	0	0	0	0	0	0	0	0	0	0	0	0	0	0	Management-Regulation	+
Oceanographic Variables	Marine Biodiversity	Oceanographic Variables-Marine Biodiversity /	0	0	1	0	0	0	0	0	0	0	0	0	0	0	0	0	0	0	0	0	0	0	0	0	0	0	0	0	0	0	Oceanographic Variables-Marine Biodiversity	/
Oceanographic Variables	Connectivity	Oceanographic Variables-Connectivity /	0	0	1	0	0	0	0	0	0	0	0	0	0	0	0	0	0	0	0	0	0	0	0	0	0	0	0	0	0	0	Oceanographic Variables-Connectivity	/
MPAs	Marine Habitat	MPAs-Marine Habitat +	0	0	1	0	0	0	0	0	0	0	0	0	0	0	0	0	0	0	0	0	0	0	0	0	0	1	0	0	0	0	MPAs-Marine Habitat	+
MPAs	Coastal Development	MPAs-Coastal Development -	0	0	1	0	0	0	0	0	0	0	0	0	0	0	0	0	0	0	0	0	0	0	0	0	0	0	0	0	0	0	MPAs-Coastal Development	-
MPAs	Nursery Habitats	MPAs-Nursery Habitats +	0	0	1	0	0	0	0	0	0	0	0	1	0	0	0	0	0	0	0	0	0	0	0	0	0	0	0	0	0	0	MPAs-Nursery Habitats	+
MPAs	Fishing Grounds	MPAs-Fishing Grounds -	0	0	1	0	0	0	0	0	0	0	0	0	0	0	0	0	0	0	0	0	0	0	0	0	0	0	0	0	0	0	MPAs-Fishing Grounds	-
Gear	Marine Habitat	Gear-Marine Habitat -	0	0	1	0	0	0	0	0	0	0	0	0	0	0	0	0	0	0	0	0	0	0	0	0	0	0	0	0	0	0	Gear-Marine Habitat	-
Gear	Marine Habitat	Gear-Marine Habitat /	0	0	0	0	0	0	0	0	0	0	0	0	0	0	0	0	0	0	0	0	0	0	0	1	0	0	0	0	0	0	Gear-Marine Habitat	/
Gear	Fisheries Resources	Gear-Fisheries Resources -	0	0	0	0	0	0	0	1	0	0	0	0	0	0	0	0	0	0	0	0	0	0	0	0	0	0	0	0	0	0	Gear-Fisheries Resources	-
Gear	Fisheries Resources	Gear-Fisheries Resources /	0	0	1	0	0	0	0	0	0	0	0	0	0	0	0	0	0	0	0	0	0	0	0	0	0	0	0	0	0	0	Gear-Fisheries Resources	/
Coastal Development	Non Point Pollution	Coastal Development-Non Point Pollution +	0	0	1	0	0	0	0	0	0	1	0	0	0	0	0	0	0	0	0	0	0	0	0	0	0	0	0	0	0	0	Coastal Development-Non Point Pollution	+
Non Point Pollution	Marine Habitat	Non Point Pollution-Marine Habitat -	0	0	1	0	0	0	0	0	1	0	0	0	0	0	0	0	0	0	0	0	1	0	0	0	0	0	0	0	0	0	Non Point Pollution-Marine Habitat	-
Non Point Pollution	Nursery Habitats	Non Point Pollution-Nursery Habitats -	0	0	1	0	0	0	0	0	0	0	0	0	0	0	0	0	0	0	0	0	0	0	0	0	0	0	0	0	0	0	Non Point Pollution-Nursery Habitats	-
Non Point Pollution	Bait	Non Point Pollution-Bait -	0	0	1	0	0	0	0	0	0	0	0	0	0	0	0	0	0	0	0	0	0	0	0	0	0	0	0	0	0	0	Non Point Pollution-Bait	-
Nursery Habitats	Fisheries Resources	Nursery Habitats-Fisheries Resources +	0	0	1	0	0	0	0	0	0	0	0	0	0	0	0	0	0	0	0	0	0	0	0	0	0	0	0	0	0	0	Nursery Habitats-Fisheries Resources	+
Nursery Habitats	Fisheries Resources	Nursery Habitats-Fisheries Resources -	0	0	0	0	0	0	1	0	0	0	0	0	0	0	0	0	0	0	0	0	0	0	0	0	0	0	0	0	0	0	Nursery Habitats-Fisheries Resources	-
Nursery Habitats	Marine Biodiversity	Nursery Habitats-Marine Biodiversity +	0	0	1	0	0	0	0	0	0	0	0	0	0	0	0	0	0	0	0	0	0	0	0	0	0	0	0	0	0	0	Nursery Habitats-Marine Biodiversity	+
Fisheries Resources	Subsistence Fishing	Fisheries Resources-Subsistence Fishing +	0	0	1	0	0	0	0	0	0	0	0	0	0	0	0	0	0	0	0	0	0	0	0	0	0	0	0	0	0	0	Fisheries Resources-Subsistence Fishing	+
Marine Diseases	Marine Biodiversity	Marine Diseases-Marine Biodiversity -	0	0	1	0	0	1	0	0	0	0	0	0	0	0	0	0	0	0	0	0	0	0	0	0	0	0	0	0	0	0	Marine Diseases-Marine Biodiversity	-
Erosion	Coastal Development	Erosion-Coastal Development -	0	0	1	0	0	0	0	0	0	1	0	0	0	0	0	0	0	0	0	0	0	0	0	0	0	0	0	0	0	0	Erosion-Coastal Development	-
Erosion	Non Point Pollution	Erosion-Non Point Pollution +	0	0	1	0	0	0	0	0	0	1	0	0	0	0	0	0	0	0	0	0	0	0	0	0	0	0	0	0	0	0	Erosion-Non Point Pollution	+
Compliance	MPAs	Compliance-MPAs +	0	0	1	0	0	0	0	0	0	0	0	0	0	0	0	0	0	0	0	0	0	0	0	0	0	0	0	0	0	0	Compliance-MPAs	+
Fishing Interest	Commercial Fishers	Fishing Interest-Commercial Fishers +	0	0	0	0	0	0	0	0	0	0	0	0	0	0	0	0	0	0	0	0	0	0	0	0	0	1	0	0	0	0	Fishing Interest-Commercial Fishers	+
Fishing Interest	Commercial Fishers	Fishing Interest-Commercial Fishers /	0	0	1	0	0	0	0	0	0	0	0	0	0	0	0	0	0	0	0	0	0	0	0	0	0	0	0	0	0	0	Fishing Interest-Commercial Fishers	/
Water Quality	Bait	Water Quality-Bait +	0	0	1	0	0	0	0	0	0	0	0	0	0	0	0	0	0	0	0	0	0	0	0	0	0	0	0	0	0	0	Water Quality-Bait	+
Demand	Commercial Fishers	Demand-Commercial Fishers +	0	0	1	0	0	0	0	0	0	0	0	0	0	0	0	0	0	0	0	0	0	0	0	0	0	0	0	0	0	0	Demand-Commercial Fishers	+
Demand	Fishing Interest	Demand-Fishing Interest +	0	0	1	0	0	0	0	0	0	0	0	0	0	0	0	0	0	0	0	0	0	0	0	0	0	0	0	0	0	0	Demand-Fishing Interest	+
Recreational Boating	Nursery Habitats	Recreational Boating-Nursery Habitats -	0	0	1	0	0	0	0	0	0	0	0	0	0	0	0	0	0	0	0	0	0	0	0	0	0	0	0	0	0	0	Recreational Boating-Nursery Habitats	-
Recreational Boating	Disturbances	Recreational Boating-Disturbances +	0	0	1	0	0	0	0	0	0	0	0	0	0	0	0	0	0	0	0	0	0	0	0	0	0	0	0	0	0	0	Recreational Boating-Disturbances	+
Subsistence Fishing	Fisheries Resources	Subsistence Fishing-Fisheries Resources -	0	0	1	0	0	0	0	0	0	0	0	0	0	0	0	0	0	0	0	0	0	0	0	0	0	0	0	0	0	0	Subsistence Fishing-Fisheries Resources	-
Funding	Management	Funding-Management +	0	0	1	0	0	0	0	0	0	0	0	0	0	0	0	0	0	0	0	0	0	0	0	0	0	0	0	0	0	0	Funding-Management	+
Government Relations	Management	Government Relations-Management /	0	0	1	0	0	0	0	0	0	0	0	0	0	0	0	0	0	0	0	0	0	0	0	0	0	0	0	0	0	0	Government Relations-Management	/
Bait	Commercial Fishers	Bait-Commercial Fishers +	0	0	1	0	0	0	0	0	0	0	0	0	0	0	0	0	0	0	0	0	1	0	0	0	0	0	0	1	0	0	Bait-Commercial Fishers	+
Marine Spatial Planning	Recreational Activities	Marine Spatial Planning-Recreational Activities /	0	0	0	1	0	0	0	0	0	0	0	0	0	0	0	0	0	0	0	0	0	0	0	0	0	0	0	0	0	0	Marine Spatial Planning-Recreational Activities	/
Marine Spatial Planning	Water Quality	Marine Spatial Planning-Water Quality +	0	0	0	1	0	0	0	0	0	0	0	0	0	0	0	0	0	0	0	0	0	0	0	0	0	0	0	0	0	0	Marine Spatial Planning-Water Quality	+
Marine Spatial Planning	Marine Habitat	Marine Spatial Planning-Marine Habitat +	0	0	0	1	0	0	0	0	0	0	0	0	0	0	0	0	0	0	0	0	0	0	0	0	0	0	0	0	0	0	Marine Spatial Planning-Marine Habitat	+
Marine Spatial Planning	Disturbances	Marine Spatial Planning-Disturbances -	0	0	0	1	0	0	0	0	0	0	0	0	0	0	0	0	0	0	0	0	0	0	0	0	0	0	0	0	0	0	Marine Spatial Planning-Disturbances	-
Marine Spatial Planning	Pollution	Marine Spatial Planning-Pollution -	0	0	0	1	0	0	0	0	0	0	0	0	0	0	0	0	0	0	0	0	0	0	0	0	0	0	0	0	0	0	Marine Spatial Planning-Pollution	-
Marine Spatial Planning	Gentrification	Marine Spatial Planning-Gentrification -	0	0	0	1	0	0	0	0	0	0	0	0	0	0	0	0	0	0	0	0	0	0	0	0	0	0	0	0	0	0	Marine Spatial Planning-Gentrification	-
Marine Spatial Planning	Greenhouse Gas Emission	Marine Spatial Planning-Greenhouse Gas Emission -	0	0	0	1	0	0	0	0	0	0	0	0	0	0	0	0	0	0	0	0	0	0	0	0	0	0	0	0	0	0	Marine Spatial Planning-Greenhouse Gas Emission	-
Marine Spatial Planning	Public Support of Conservation & Management	Marine Spatial Planning-Public Support of Conservation & Management +	0	0	0	1	0	0	0	0	0	0	0	0	0	0	0	0	0	0	0	0	0	0	0	0	0	0	0	0	0	0	Marine Spatial Planning-Public Support of Conservation & Management	+
Marine Spatial Planning	User Conflict	Marine Spatial Planning-User Conflict -	0	0	0	1	0	0	0	0	0	0	0	0	0	0	0	0	0	0	0	0	0	0	0	0	0	0	0	0	0	0	Marine Spatial Planning-User Conflict	-
Recreational Activities	Carrying Capacity	Recreational Activities-Carrying Capacity -	0	0	0	1	0	0	0	0	0	0	0	0	0	0	0	0	0	0	0	0	0	0	0	0	0	0	0	0	0	0	Recreational Activities-Carrying Capacity	-
Marine Diseases	Recreational Activities	Marine Diseases-Recreational Activities -	0	0	0	0	1	0	0	0	0	0	0	0	0	0	0	0	0	0	0	0	0	0	0	0	0	0	0	0	0	0	Marine Diseases-Recreational Activities	-
Marine Diseases	Fisheries	Marine Diseases-Fisheries -	0	0	0	0	1	0	0	0	0	0	0	0	0	0	0	0	0	0	0	0	0	0	0	0	0	0	0	0	0	0	Marine Diseases-Fisheries	-
Water Temperature	Marine Habitat	Water Temperature-Marine Habitat -	0	0	0	1	0	0	0	0	0	0	0	0	0	0	0	0	0	0	0	0	0	0	0	0	0	0	0	0	0	0	Water Temperature-Marine Habitat	-
Water Quality	Marine Diseases	Water Quality-Marine Diseases +	0	0	0	0	0	0	0	0	1	0	0	0	0	0	0	0	0	0	0	0	0	0	0	0	0	0	0	0	0	0	Water Quality-Marine Diseases	+
Water Quality	Marine Diseases	Water Quality-Marine Diseases -	0	0	0	1	0	0	0	0	0	1	0	1	0	0	0	1	0	0	0	0	0	0	0	0	0	0	0	0	0	0	Water Quality-Marine Diseases	-
Water Quality	Fisheries Resources	Water Quality-Fisheries Resources +	0	0	0	0	1	0	0	1	0	1	0	0	0	0	0	0	0	0	0	0	0	0	0	0	0	0	0	0	0	0	Water Quality-Fisheries Resources	+
Water Quality	Fisheries	Water Quality-Fisheries +	0	0	0	0	1	0	0	0	0	0	0	0	0	0	0	0	0	0	0	0	0	0	0	0	0	0	0	0	0	0	Water Quality-Fisheries	+
Climate Change	Fisheries	Climate Change-Fisheries -	0	0	0	0	1	0	0	0	0	0	0	0	0	0	0	0	0	0	0	0	0	0	0	0	0	0	0	0	0	0	Climate Change-Fisheries	-
Marine Habitat	Carrying Capacity	Marine Habitat-Carrying Capacity +	0	0	0	1	0	0	0	0	0	0	0	0	0	0	0	0	0	0	0	0	0	0	0	0	0	0	0	0	0	0	Marine Habitat-Carrying Capacity	+
Marine Habitat	Recreational Fishing	Marine Habitat-Recreational Fishing +	0	0	0	1	0	0	0	0	0	0	0	0	0	0	0	0	0	0	0	0	0	0	0	0	0	0	0	0	0	0	Marine Habitat-Recreational Fishing	+
Marine Habitat	Commercial Fishers	Marine Habitat-Commercial Fishers +	0	0	0	1	0	0	0	0	0	0	0	0	0	0	0	0	0	0	0	0	0	0	0	0	0	0	0	0	0	0	Marine Habitat-Commercial Fishers	+
Local Cultural and Religious Traditions	Recreational Activities	Local Cultural and Religious Traditions-Recreational Activities +	0	0	0	1	0	0	0	0	0	0	0	0	0	0	0	0	0	0	0	0	0	0	0	0	0	0	0	0	0	0	Local Cultural and Religious Traditions-Recreational Activities	+
Law Enforcement	Marine Habitat	Law Enforcement-Marine Habitat +	0	0	0	1	0	0	1	0	0	0	0	1	0	0	0	0	0	0	0	0	0	0	0	0	0	0	0	0	0	0	Law Enforcement-Marine Habitat	+
Law Enforcement	Commercial Fishers	Law Enforcement-Commercial Fishers +	0	0	0	0	0	0	1	0	0	1	0	0	0	0	0	0	0	0	0	0	1	1	1	0	0	0	1	0	0	0	Law Enforcement-Commercial Fishers	+
Law Enforcement	Commercial Fishers	Law Enforcement-Commercial Fishers -	0	0	0	0	0	0	0	0	0	0	0	0	0	0	0	0	0	0	0	0	0	0	0	0	1	0	0	0	0	0	Law Enforcement-Commercial Fishers	-
Law Enforcement	Management	Law Enforcement-Management +	0	0	0	0	0	0	1	0	0	1	0	0	0	0	0	1	0	0	0	0	0	0	0	0	0	1	0	0	0	0	Law Enforcement-Management	+
Pollution	Fisheries Resources	Pollution-Fisheries Resources -	0	0	0	0	0	0	1	1	0	0	0	0	0	0	0	0	0	1	0	1	0	0	0	0	0	0	0	0	0	0	Pollution-Fisheries Resources	-
Pollution	Tourism	Pollution-Tourism -	0	0	0	0	0	0	1	0	0	0	0	0	0	0	0	0	0	0	0	0	0	0	0	0	0	0	0	0	0	0	Pollution-Tourism	-
Gentrification	Recreational Activities	Gentrification-Recreational Activities -	0	0	0	1	0	0	0	0	0	0	0	0	0	0	0	0	0	0	0	0	0	0	0	0	0	0	0	0	0	0	Gentrification-Recreational Activities	-
Gentrification	Water Quality	Gentrification-Water Quality -	0	0	0	1	0	0	0	0	0	0	0	0	0	0	0	0	0	0	0	0	0	0	0	0	0	0	0	0	0	0	Gentrification-Water Quality	-
Gentrification	Marine Habitat	Gentrification-Marine Habitat -	0	0	0	1	0	0	0	0	0	0	0	0	0	0	0	0	0	0	0	0	0	0	0	0	0	0	0	0	0	0	Gentrification-Marine Habitat	-
Gentrification	Pollution	Gentrification-Pollution +	0	0	0	1	0	0	0	0	0	0	0	0	0	0	0	0	0	0	0	0	0	0	0	0	0	0	0	0	0	0	Gentrification-Pollution	+
Fisheries Resources	Marine Diseases	Fisheries Resources-Marine Diseases -	0	0	0	1	0	0	0	0	0	0	0	0	0	0	0	0	0	0	0	0	0	0	0	0	0	0	0	0	0	0	Fisheries Resources-Marine Diseases	-
Fisheries	Marine Habitat	Fisheries-Marine Habitat -	0	0	0	0	1	0	0	0	0	0	0	0	0	0	0	0	0	0	0	0	0	0	0	0	0	0	0	0	0	0	Fisheries-Marine Habitat	-
Education/Outreach	Marine Spatial Planning	Education/Outreach-Marine Spatial Planning +	0	0	0	1	0	0	0	0	0	0	0	0	0	0	0	0	0	0	0	0	0	0	0	0	0	0	0	0	0	0	Education/Outreach-Marine Spatial Planning	+
Education/Outreach	Recreational Activities	Education/Outreach-Recreational Activities +	0	0	0	1	1	0	0	0	0	1	0	0	0	0	1	0	0	0	0	0	0	0	0	0	0	0	0	0	0	0	Education/Outreach-Recreational Activities	+
Education/Outreach	Climate Change	Education/Outreach-Climate Change -	0	0	0	1	0	0	0	0	0	0	0	1	0	0	0	0	0	0	0	0	0	0	0	0	0	0	0	0	0	0	Education/Outreach-Climate Change	-
Education/Outreach	Marine Habitat	Education/Outreach-Marine Habitat +	0	0	0	1	0	0	0	0	0	0	0	0	0	0	0	0	0	0	0	0	0	0	0	0	0	0	0	0	0	0	Education/Outreach-Marine Habitat	+
Education/Outreach	Law Enforcement	Education/Outreach-Law Enforcement +	0	0	0	1	0	0	0	0	1	1	0	0	0	0	0	0	0	0	0	0	1	0	0	0	0	0	0	0	0	0	Education/Outreach-Law Enforcement	+
Education/Outreach	Pollution	Education/Outreach-Pollution -	0	0	0	1	0	0	0	0	0	0	0	0	0	0	0	0	0	0	0	0	0	0	0	0	0	0	0	0	0	0	Education/Outreach-Pollution	-
Education/Outreach	Gentrification	Education/Outreach-Gentrification -	0	0	0	1	0	0	0	0	0	0	0	0	0	0	0	0	0	0	0	0	0	0	0	0	0	0	0	0	0	0	Education/Outreach-Gentrification	-
Education/Outreach	Fisheries	Education/Outreach-Fisheries -	0	0	0	0	1	0	0	0	0	0	0	0	0	0	0	0	0	0	0	0	0	0	0	0	0	0	0	0	0	0	Education/Outreach-Fisheries	-
Education/Outreach	Public Support of Conservation & Management	Education/Outreach-Public Support of Conservation & Management +	0	0	0	1	0	0	0	0	0	0	0	0	0	0	0	0	0	0	0	0	0	0	0	0	0	0	0	0	0	0	Education/Outreach-Public Support of Conservation & Management	+
Education/Outreach	Recreational Fishing	Education/Outreach-Recreational Fishing +	0	0	0	1	0	1	0	0	0	1	0	0	0	0	0	0	0	0	0	0	0	0	0	0	0	0	0	0	0	0	Education/Outreach-Recreational Fishing	+
Education/Outreach	Recreational Fishing	Education/Outreach-Recreational Fishing -	0	0	0	0	0	0	0	0	0	0	0	0	0	0	0	1	0	0	0	0	0	0	0	0	0	0	0	0	0	0	Education/Outreach-Recreational Fishing	-
Education/Outreach	Commercial Fishers	Education/Outreach-Commercial Fishers +	0	0	0	1	0	1	0	0	1	1	0	0	0	0	0	0	1	0	0	0	0	0	0	0	0	0	0	0	0	0	Education/Outreach-Commercial Fishers	+
Public Support of Conservation & Management	Education/Outreach	Public Support of Conservation & Management-Education/Outreach +	0	0	0	1	0	0	0	0	0	0	0	0	0	0	0	0	0	0	0	0	0	0	0	0	0	0	0	0	0	0	Public Support of Conservation & Management-Education/Outreach	+
Human & Financial Resource	Marine Spatial Planning	Human & Financial Resource-Marine Spatial Planning +	0	0	0	1	0	0	0	0	0	0	0	0	0	0	0	0	0	0	0	0	0	0	0	0	0	0	0	0	0	0	Human & Financial Resource-Marine Spatial Planning	+
Human & Financial Resource	Law Enforcement	Human & Financial Resource-Law Enforcement +	0	0	0	1	0	0	0	0	0	0	0	0	0	0	0	0	0	0	0	0	0	0	0	0	0	0	0	0	0	0	Human & Financial Resource-Law Enforcement	+
Human & Financial Resource	Education/Outreach	Human & Financial Resource-Education/Outreach +	0	0	0	1	0	0	0	0	0	0	0	0	0	0	0	0	0	0	0	0	0	0	0	0	0	0	0	0	0	0	Human & Financial Resource-Education/Outreach	+
Tourism	Marine Diseases	Tourism-Marine Diseases +	0	0	0	0	1	0	0	0	0	0	0	0	0	0	0	0	0	0	0	0	0	0	0	0	0	0	0	0	0	0	Tourism-Marine Diseases	+
Covid-19	Recreational Activities	Covid-19-Recreational Activities -	0	0	0	1	0	0	0	0	0	0	0	0	0	0	0	0	0	0	1	0	0	0	0	0	0	0	0	0	0	0	Covid-19-Recreational Activities	-
Covid-19	Recreational Fishing	Covid-19-Recreational Fishing -	0	0	0	1	0	0	0	0	0	0	0	0	0	0	0	0	0	0	0	0	0	0	0	0	0	0	0	0	0	0	Covid-19-Recreational Fishing	-
Covid-19	Commercial Fishers	Covid-19-Commercial Fishers -	0	0	0	1	0	0	0	0	0	0	0	0	0	0	0	0	0	0	1	0	0	0	0	1	0	0	0	0	0	0	Covid-19-Commercial Fishers	-
Commercial Fishers	Fisheries	Commercial Fishers-Fisheries +	0	0	0	1	0	1	0	0	0	0	0	0	0	0	0	0	0	0	0	0	0	0	0	0	1	0	0	0	0	0	Commercial Fishers-Fisheries	+
Management	Water Quality	Management-Water Quality +	0	0	0	0	1	0	1	0	0	0	0	0	0	0	0	0	0	0	0	0	0	0	0	0	0	0	0	0	0	0	Management-Water Quality	+
Management	Water Quality	Management-Water Quality -	0	0	0	0	0	0	0	0	0	0	0	1	0	0	0	0	0	0	0	0	0	0	0	0	0	0	0	0	0	0	Management-Water Quality	-
Management	Marine Habitat	Management-Marine Habitat +	0	0	0	1	0	1	1	1	0	0	0	0	0	0	0	0	0	0	0	0	0	0	0	0	0	0	0	0	0	0	Management-Marine Habitat	+
Management	Law Enforcement	Management-Law Enforcement +	0	0	0	0	0	0	1	0	0	1	0	0	0	0	0	0	0	0	0	0	0	0	0	0	0	0	0	0	0	0	Management-Law Enforcement	+
Management	Law Enforcement	Management-Law Enforcement -	0	0	0	0	0	0	0	0	0	0	0	1	0	0	0	0	0	0	0	0	0	0	0	0	0	0	0	0	0	0	Management-Law Enforcement	-
Management	Fisheries Resources	Management-Fisheries Resources +	0	0	0	0	0	1	1	1	0	1	0	0	0	0	0	0	0	0	0	0	0	0	0	0	0	0	0	1	0	0	Management-Fisheries Resources	+
Management	Fisheries	Management-Fisheries +	0	0	0	0	0	0	0	0	1	0	0	0	0	0	0	0	0	0	0	0	0	0	0	0	0	1	0	0	0	0	Management-Fisheries	+
Management	Fisheries	Management-Fisheries -	0	0	0	0	1	0	0	0	0	0	0	0	0	0	0	0	0	0	0	0	0	0	0	0	0	0	0	0	0	0	Management-Fisheries	-
Management	Fisheries	Management-Fisheries /	0	0	0	0	1	0	0	0	0	0	0	0	0	0	0	0	0	0	0	0	0	0	0	0	0	0	0	0	0	0	Management-Fisheries	/
Management	Tourism	Management-Tourism +	0	0	0	0	0	0	0	1	0	0	0	0	0	0	0	0	0	0	0	0	0	0	0	0	0	0	0	0	0	0	Management-Tourism	+
Management	Tourism	Management-Tourism /	0	0	0	0	1	0	0	0	0	0	0	0	0	0	0	0	0	0	0	0	0	0	0	0	0	0	0	0	0	0	Management-Tourism	/
Management	Recreational Fishing	Management-Recreational Fishing +	0	0	0	1	0	1	0	0	0	0	0	0	0	0	0	0	0	0	0	0	0	0	0	0	0	0	0	0	0	0	Management-Recreational Fishing	+
Management	Recreational Fishing	Management-Recreational Fishing -	0	0	0	0	0	0	0	0	0	1	0	0	0	0	0	0	0	0	0	0	0	0	0	0	0	0	0	0	0	0	Management-Recreational Fishing	-
Management	Access to the Water/Resources	Management-Access to the Water/Resources /	0	0	0	1	0	0	0	0	0	0	0	0	0	0	0	0	0	0	0	0	0	0	0	0	0	0	0	0	0	0	Management-Access to the Water/Resources	/
Access to the Water/Resources	Fisheries	Access to the Water/Resources-Fisheries +	0	0	0	1	0	0	0	0	0	0	0	0	0	0	0	0	0	0	0	0	0	0	0	0	0	0	0	0	0	0	Access to the Water/Resources-Fisheries	+
Access to the Water/Resources	Recreational Fishing	Access to the Water/Resources-Recreational Fishing +	0	0	0	1	0	0	0	0	0	0	0	0	0	0	0	0	0	0	0	0	0	0	0	0	0	0	0	0	0	0	Access to the Water/Resources-Recreational Fishing	+
Access to the Water/Resources	Commercial Fishers	Access to the Water/Resources-Commercial Fishers +	0	0	0	1	0	0	0	0	0	0	0	0	0	0	0	0	0	0	0	0	0	1	1	0	0	0	0	0	0	0	Access to the Water/Resources-Commercial Fishers	+
Compliance	Marine Diseases	Compliance-Marine Diseases -	0	0	0	0	1	0	0	0	0	0	0	0	0	0	0	0	0	0	0	0	0	0	0	0	0	0	0	0	0	0	Compliance-Marine Diseases	-
Compliance	Coastal Development	Compliance-Coastal Development -	0	0	0	0	1	0	0	0	0	0	0	0	0	0	0	0	0	0	0	0	0	0	0	0	0	0	0	0	0	0	Compliance-Coastal Development	-
Compliance	Run Off	Compliance-Run Off -	0	0	0	0	1	0	0	0	0	0	0	0	0	0	0	0	0	0	0	0	0	0	0	0	0	0	0	0	0	0	Compliance-Run Off	-
Compliance	Endangered Species	Compliance-Endangered Species +	0	0	0	0	1	0	0	0	0	0	0	0	0	0	0	0	0	0	0	0	0	0	0	0	0	0	0	0	0	0	Compliance-Endangered Species	+
Recreational Activities	Coast	Recreational Activities-Coast /	0	0	0	0	1	0	0	0	0	0	0	0	0	0	0	0	0	0	0	0	0	0	0	0	0	0	0	0	0	0	Recreational Activities-Coast	/
Water Quality	Complexity	Water Quality-Complexity +	0	0	0	0	1	0	0	0	0	0	0	0	0	0	0	0	0	0	0	0	0	0	0	0	0	0	0	0	0	0	Water Quality-Complexity	+
Water Quality	Local Economy	Water Quality-Local Economy +	0	0	0	0	1	0	0	0	0	0	0	0	0	0	0	0	0	0	0	0	0	0	0	0	0	0	0	0	0	0	Water Quality-Local Economy	+
Climate Change	Deep-water Environments	Climate Change-Deep-water Environments -	0	0	0	0	1	0	0	0	0	0	0	0	0	0	0	0	0	0	0	0	0	0	0	0	0	0	0	0	0	0	Climate Change-Deep-water Environments	-
Climate Change	Run Off	Climate Change-Run Off +	0	0	0	0	1	0	0	0	0	0	1	0	0	0	0	0	0	0	0	0	0	0	0	0	0	0	0	0	0	0	Climate Change-Run Off	+
Climate Change	Weather	Climate Change-Weather /	0	0	0	0	1	0	0	0	0	0	0	0	0	0	0	0	0	0	0	0	0	0	0	0	0	0	0	0	0	0	Climate Change-Weather	/
Fishing as Livelihood	Fisheries	Fishing as Livelihood-Fisheries +	0	0	0	0	1	0	0	0	0	0	0	0	0	0	0	0	0	0	0	0	0	0	0	0	0	0	0	0	0	0	Fishing as Livelihood-Fisheries	+
Science/Scientific Survey	Management	Science/Scientific Survey-Management +	0	0	0	0	1	0	0	0	0	0	0	0	0	0	0	0	0	0	0	0	0	0	0	0	0	1	0	0	0	0	Science/Scientific Survey-Management	+
Science/Scientific Survey	Management	Science/Scientific Survey-Management -	0	0	0	0	0	0	0	0	0	1	0	0	0	0	0	0	0	0	0	0	0	0	0	0	0	0	0	0	0	0	Science/Scientific Survey-Management	-
Science/Scientific Survey	Fisheries	Science/Scientific Survey-Fisheries +	0	0	0	0	1	0	0	0	0	0	0	0	0	0	0	0	0	0	0	0	0	0	0	0	0	0	0	0	0	0	Science/Scientific Survey-Fisheries	+
Management	Coast	Management-Coast +	0	0	0	0	1	0	0	0	0	0	0	0	0	0	0	0	0	0	0	0	0	0	0	0	0	0	0	0	0	0	Management-Coast	+
Management	Coastal Development	Management-Coastal Development +	0	0	0	0	0	0	1	0	0	0	1	0	0	0	0	0	0	0	0	0	0	0	0	0	0	0	0	0	0	0	Management-Coastal Development	+
Management	Run Off	Management-Run Off +	0	0	0	0	0	0	0	0	0	0	1	0	0	0	0	0	0	0	0	0	0	0	0	0	0	0	0	0	0	0	Management-Run Off	+
Management	Run Off	Management-Run Off -	0	0	0	0	0	0	1	0	0	0	0	0	0	0	0	0	0	0	0	0	0	0	0	0	0	0	0	0	0	0	Management-Run Off	-
Management	Local Economy	Management-Local Economy +	0	0	0	0	0	0	1	0	0	0	0	0	0	0	0	0	0	0	0	0	0	0	0	0	0	0	0	0	0	0	Management-Local Economy	+
Marine Diseases	Fishing as Livelihood	Marine Diseases-Fishing as Livelihood -	0	0	0	0	1	0	0	0	0	0	0	0	0	0	0	0	0	0	0	0	0	0	0	0	0	0	0	0	0	0	Marine Diseases-Fishing as Livelihood	-
Fisheries	Endangered Species	Fisheries-Endangered Species -	0	0	0	0	1	0	0	0	0	0	0	0	0	0	0	0	0	0	0	0	0	0	0	0	0	0	0	0	0	0	Fisheries-Endangered Species	-
Coast	Coastal Human Communities	Coast-Coastal Human Communities +	0	0	0	0	1	0	0	0	0	0	0	0	0	0	0	0	0	0	0	0	0	0	0	0	0	0	0	0	0	0	Coast-Coastal Human Communities	+
Inland Deforestation	Deep-water Environments	Inland Deforestation-Deep-water Environments -	0	0	0	0	1	0	0	0	0	0	0	0	0	0	0	0	0	0	0	0	0	0	0	0	0	0	0	0	0	0	Inland Deforestation-Deep-water Environments	-
Inland Deforestation	Water Quality	Inland Deforestation-Water Quality -	0	0	0	0	1	0	0	0	0	0	0	0	0	0	0	0	0	0	0	0	0	0	0	0	0	0	0	0	0	0	Inland Deforestation-Water Quality	-
Inland Deforestation	Marine Diseases	Inland Deforestation-Marine Diseases +	0	0	0	0	1	0	0	0	0	0	0	0	0	0	0	0	0	0	0	0	0	0	0	0	0	0	0	0	0	0	Inland Deforestation-Marine Diseases	+
Inland Deforestation	Run Off	Inland Deforestation-Run Off +	0	0	0	0	1	0	0	0	0	0	0	0	0	0	0	0	0	0	0	0	0	0	0	0	0	0	0	0	0	0	Inland Deforestation-Run Off	+
Coastal Development	Tourism	Coastal Development-Tourism +	0	0	0	0	0	0	1	0	0	0	0	0	0	0	0	0	0	0	0	0	0	0	0	0	0	0	0	0	0	0	Coastal Development-Tourism	+
Coastal Development	Coast	Coastal Development-Coast -	0	0	0	0	1	0	0	0	0	0	0	0	0	0	0	0	0	0	0	0	0	0	0	0	0	0	0	0	0	0	Coastal Development-Coast	-
Recreational Boating	Fisheries	Recreational Boating-Fisheries -	0	0	0	0	1	0	0	0	0	0	0	0	0	0	0	0	0	0	0	0	0	0	0	0	0	0	0	0	0	0	Recreational Boating-Fisheries	-
Run Off	Marine Diseases	Run Off-Marine Diseases +	0	0	0	0	1	0	0	0	0	0	0	0	0	1	0	0	0	0	0	0	0	0	0	0	0	0	0	0	0	0	Run Off-Marine Diseases	+
Run Off	Coast	Run Off-Coast -	0	0	0	0	1	0	0	0	0	0	0	0	0	0	0	0	0	0	0	0	0	0	0	0	0	0	0	0	0	0	Run Off-Coast	-
Run Off	Complexity	Run Off-Complexity -	0	0	0	0	1	0	0	0	0	0	0	0	0	0	0	0	0	0	0	0	0	0	0	0	0	0	0	0	0	0	Run Off-Complexity	-
Run Off	Local Economy	Run Off-Local Economy -	0	0	0	0	1	0	0	0	0	0	0	0	0	0	0	0	0	0	0	0	0	0	0	0	0	0	0	0	0	0	Run Off-Local Economy	-
Human Population	Climate Change	Human Population-Climate Change +	0	0	0	0	1	0	0	0	0	0	0	0	0	0	0	0	0	0	0	0	0	1	0	0	0	0	0	0	0	0	Human Population-Climate Change	+
Human Population	Fisheries	Human Population-Fisheries -	0	0	0	0	1	0	0	0	0	0	0	0	0	0	0	0	0	0	0	0	0	0	0	0	0	0	0	0	0	0	Human Population-Fisheries	-
Human Population	Coast	Human Population-Coast -	0	0	0	0	1	0	0	0	0	0	0	0	0	0	0	0	0	0	0	0	0	0	0	0	0	0	0	0	0	0	Human Population-Coast	-
Law Enforcement	Compliance	Law Enforcement-Compliance +	0	0	0	0	1	0	0	0	0	0	0	0	0	0	0	0	0	0	0	0	0	0	0	0	0	0	0	0	0	0	Law Enforcement-Compliance	+
Weather	Fisheries	Weather-Fisheries +	0	0	0	0	0	0	0	0	0	0	0	0	0	0	0	0	0	0	1	0	0	0	0	0	0	0	0	0	0	0	Weather-Fisheries	+
Weather	Fisheries	Weather-Fisheries -	0	0	0	0	0	0	0	0	0	0	0	0	0	0	0	0	0	0	0	0	0	0	0	0	1	0	0	0	0	0	Weather-Fisheries	-
Weather	Fisheries	Weather-Fisheries /	0	0	0	0	1	0	0	0	0	0	0	0	0	0	0	0	0	0	0	0	0	0	0	0	0	0	0	0	0	0	Weather-Fisheries	/
Weather	Marine Habitat	Weather-Marine Habitat -	0	0	0	0	0	0	0	0	0	0	0	0	0	0	0	0	0	0	0	0	0	0	0	0	0	1	0	0	0	0	Weather-Marine Habitat	-
Weather	Marine Habitat	Weather-Marine Habitat /	0	0	0	0	1	0	0	0	0	0	0	0	0	0	0	0	0	0	0	0	0	0	0	0	0	0	0	0	0	0	Weather-Marine Habitat	/
Local Economy	Recreational Activities	Local Economy-Recreational Activities +	0	0	0	0	1	0	0	0	0	0	0	0	0	0	0	0	0	0	0	0	0	0	0	0	0	0	0	0	0	0	Local Economy-Recreational Activities	+
Local Economy	Fishing as Livelihood	Local Economy-Fishing as Livelihood +	0	0	0	0	1	0	0	0	0	0	0	0	0	0	0	0	0	0	0	0	0	0	0	0	0	0	0	0	0	0	Local Economy-Fishing as Livelihood	+
Catch Yield	Fishing Community	Catch Yield-Fishing Community +	0	0	0	0	0	1	0	0	0	0	0	0	0	0	0	0	0	0	0	0	0	0	0	0	0	0	0	0	0	0	Catch Yield-Fishing Community	+
Catch Yield	Fisheries Resources	Catch Yield-Fisheries Resources +	0	0	0	0	0	1	0	0	0	0	0	0	0	0	0	0	0	0	0	0	0	0	0	0	0	0	0	0	0	0	Catch Yield-Fisheries Resources	+
Coral Reefs	Fisheries Resources	Coral Reefs-Fisheries Resources +	0	0	0	0	0	0	1	1	0	1	0	0	0	0	0	0	0	0	1	0	0	0	0	0	0	0	0	1	1	0	Coral Reefs-Fisheries Resources	+
Coral Reefs	Life History of Fisheries Resources	Coral Reefs-Life History of Fisheries Resources +	0	0	0	0	0	1	0	0	0	0	0	0	0	0	0	0	0	0	0	0	0	0	0	0	0	0	0	0	0	0	Coral Reefs-Life History of Fisheries Resources	+
Mangroves	Life History of Fisheries Resources	Mangroves-Life History of Fisheries Resources +	0	0	0	0	0	1	0	0	0	0	0	0	0	0	0	0	0	0	0	0	0	0	0	0	0	0	0	0	0	0	Mangroves-Life History of Fisheries Resources	+
Mangroves	Erosion	Mangroves-Erosion -	0	0	0	0	0	1	0	0	0	0	0	1	0	0	0	0	0	0	0	0	0	0	0	0	0	0	0	0	0	0	Mangroves-Erosion	-
Seagrass	Life History of Fisheries Resources	Seagrass-Life History of Fisheries Resources +	0	0	0	0	0	1	0	0	0	0	0	0	0	0	0	0	0	0	0	0	0	0	0	0	0	0	0	0	0	0	Seagrass-Life History of Fisheries Resources	+
Water Quality	Mangroves	Water Quality-Mangroves +	0	0	0	0	0	1	0	0	0	0	1	1	0	0	0	1	0	0	0	0	0	0	0	0	0	0	0	0	0	0	Water Quality-Mangroves	+
Run Off	Algae	Run Off-Algae +	0	0	0	0	0	0	1	0	0	0	0	0	0	0	0	0	0	0	0	0	0	0	0	0	0	0	0	0	0	0	Run Off-Algae	+
Consumer	Catch Yield	Consumer-Catch Yield +	0	0	0	0	0	1	0	0	0	0	0	0	0	0	0	0	0	0	0	0	0	0	0	0	0	0	0	0	0	0	Consumer-Catch Yield	+
Consumer	Fisheries	Consumer-Fisheries +	0	0	0	0	0	1	0	0	0	0	0	0	0	0	0	0	0	0	0	0	0	0	0	0	0	0	0	0	0	0	Consumer-Fisheries	+
Government Agencies	Catch Yield	Government Agencies-Catch Yield +	0	0	0	0	0	1	0	0	0	0	0	0	0	0	0	0	0	0	0	0	0	0	0	0	0	0	0	0	0	0	Government Agencies-Catch Yield	+
Government Agencies	Management	Government Agencies-Management +	0	0	0	0	0	1	0	0	0	0	0	0	0	0	0	1	1	0	0	0	0	0	1	0	0	0	0	0	0	0	Government Agencies-Management	+
Fisheries Resources	Catch Yield	Fisheries Resources-Catch Yield +	0	0	0	0	0	1	0	0	0	0	0	0	0	0	0	0	0	0	0	0	0	0	0	0	0	0	0	0	0	0	Fisheries Resources-Catch Yield	+
Fisheries Resources	Algae	Fisheries Resources-Algae -	0	0	0	0	0	0	1	0	0	0	0	0	0	0	0	0	0	0	0	0	0	0	0	0	0	0	0	0	0	0	Fisheries Resources-Algae	-
Invasive Species	Fisheries Resources	Invasive Species-Fisheries Resources -	0	0	0	0	0	1	0	1	0	1	0	0	0	0	0	0	0	0	0	0	0	0	0	1	0	0	0	1	0	0	Invasive Species-Fisheries Resources	-
Sargassum	Mangroves	Sargassum-Mangroves -	0	0	0	0	0	1	0	0	1	0	0	0	0	0	0	0	0	0	0	0	0	0	0	0	0	0	0	0	0	0	Sargassum-Mangroves	-
Sargassum	Fisheries Resources	Sargassum-Fisheries Resources +	0	0	0	0	0	0	0	0	0	1	0	0	0	0	0	0	0	0	1	0	1	0	0	1	0	0	0	0	0	0	Sargassum-Fisheries Resources	+
Sargassum	Fisheries Resources	Sargassum-Fisheries Resources -	0	0	0	0	0	1	0	0	0	0	0	0	0	0	0	0	0	0	0	0	0	1	0	0	0	0	0	0	0	0	Sargassum-Fisheries Resources	-
Sargassum	Recreational Boating	Sargassum-Recreational Boating -	0	0	0	0	0	0	1	0	0	0	0	0	0	0	0	0	0	0	0	0	0	0	0	0	0	0	0	0	0	0	Sargassum-Recreational Boating	-
Climate Change	Coral Reefs	Climate Change-Coral Reefs -	0	0	0	0	0	1	0	0	0	0	1	1	0	0	0	0	0	1	0	0	0	1	0	0	0	0	1	1	0	0	Climate Change-Coral Reefs	-
Climate Change	Mangroves	Climate Change-Mangroves -	0	0	0	0	0	1	0	0	0	0	0	0	0	0	0	0	0	1	0	0	0	0	0	0	0	0	0	0	0	0	Climate Change-Mangroves	-
Climate Change	Seagrass	Climate Change-Seagrass -	0	0	0	0	0	1	0	0	0	0	0	0	0	0	0	0	0	1	0	0	0	0	0	0	0	0	0	0	0	0	Climate Change-Seagrass	-
Marine Diseases	Coral Reefs	Marine Diseases-Coral Reefs -	0	0	0	0	0	1	1	0	0	1	1	1	1	1	1	1	0	0	0	1	0	0	0	0	0	0	0	0	0	0	Marine Diseases-Coral Reefs	-
Marine Diseases	Mangroves	Marine Diseases-Mangroves -	0	0	0	0	0	1	0	0	0	0	0	0	0	0	0	0	0	0	0	0	0	0	0	0	0	0	0	0	0	0	Marine Diseases-Mangroves	-
Marine Diseases	Seagrass	Marine Diseases-Seagrass -	0	0	0	0	0	1	1	0	0	0	0	0	0	0	0	0	0	0	0	0	0	0	0	0	0	0	0	0	0	0	Marine Diseases-Seagrass	-
Life History of Fisheries Resources	Government Agencies	Life History of Fisheries Resources-Government Agencies +	0	0	0	0	0	1	0	0	0	0	0	0	0	0	0	0	0	0	0	0	0	0	0	0	0	0	0	0	0	0	Life History of Fisheries Resources-Government Agencies	+
Coastal Development	Coral Reefs	Coastal Development-Coral Reefs -	0	0	0	0	0	0	1	0	0	0	0	0	0	0	0	0	0	0	0	0	0	0	0	0	0	0	1	0	0	0	Coastal Development-Coral Reefs	-
Coastal Development	Erosion	Coastal Development-Erosion +	0	0	0	0	0	1	0	0	0	1	0	0	0	0	0	0	1	0	0	0	0	0	0	0	0	0	0	0	0	0	Coastal Development-Erosion	+
Coastal Development	Erosion	Coastal Development-Erosion -	0	0	0	0	0	0	0	0	1	0	0	0	0	0	0	0	0	0	0	0	0	0	0	0	0	0	0	0	0	0	Coastal Development-Erosion	-
Recreational Boating	Coral Reefs	Recreational Boating-Coral Reefs -	0	0	0	0	0	1	1	0	0	0	1	0	0	0	0	0	0	0	0	0	0	0	0	0	0	0	0	0	0	0	Recreational Boating-Coral Reefs	-
Recreational Boating	Mangroves	Recreational Boating-Mangroves -	0	0	0	0	0	1	0	0	0	0	1	0	0	0	0	0	0	0	0	0	0	0	0	0	0	0	0	0	0	0	Recreational Boating-Mangroves	-
Erosion	Water Quality	Erosion-Water Quality -	0	0	0	0	0	1	0	0	0	1	0	0	0	0	1	0	0	0	0	0	0	0	0	0	0	0	0	0	0	0	Erosion-Water Quality	-
Erosion	Run Off	Erosion-Run Off +	0	0	0	0	0	1	0	0	0	0	1	0	0	0	0	0	0	0	0	0	0	0	0	0	0	0	0	0	0	0	Erosion-Run Off	+
Management	Marine Biodiversity	Management-Marine Biodiversity +	0	0	0	0	0	1	0	0	0	0	0	0	0	0	0	0	0	0	0	0	0	0	0	0	0	0	0	0	0	0	Management-Marine Biodiversity	+
Management	Coral Reefs	Management-Coral Reefs +	0	0	0	0	0	1	1	0	0	0	0	0	0	0	0	0	0	0	0	0	0	0	0	0	0	0	0	1	0	0	Management-Coral Reefs	+
Management	Coral Reefs	Management-Coral Reefs -	0	0	0	0	0	0	0	0	0	0	1	0	0	0	0	0	0	0	0	0	0	0	0	0	0	0	0	0	0	0	Management-Coral Reefs	-
Management	Mangroves	Management-Mangroves +	0	0	0	0	0	1	0	0	0	0	0	0	0	0	0	0	0	0	0	0	0	0	0	0	0	0	0	0	0	0	Management-Mangroves	+
Management	Mangroves	Management-Mangroves -	0	0	0	0	0	0	0	0	0	0	1	0	0	0	0	0	0	0	0	0	0	0	0	0	0	0	0	0	0	0	Management-Mangroves	-
Management	Seagrass	Management-Seagrass +	0	0	0	0	0	1	0	0	0	0	0	0	0	0	0	0	0	0	0	0	0	0	0	0	0	0	0	1	0	0	Management-Seagrass	+
Management	Seagrass	Management-Seagrass -	0	0	0	0	0	0	0	0	0	0	1	0	0	0	0	0	0	0	0	0	0	0	0	0	0	0	0	0	0	0	Management-Seagrass	-
Management	Invasive Species	Management-Invasive Species +	0	0	0	0	0	0	0	0	1	0	0	0	0	0	0	0	0	0	0	0	0	0	0	0	0	0	0	0	0	0	Management-Invasive Species	+
Management	Invasive Species	Management-Invasive Species -	0	0	0	0	0	1	0	1	0	0	0	0	0	0	0	0	0	0	0	0	0	0	0	0	0	0	0	0	0	0	Management-Invasive Species	-
Point Pollution	Water Quality	Point Pollution-Water Quality -	0	0	0	0	0	1	0	0	0	1	0	0	0	0	0	1	0	0	0	0	0	0	0	0	0	0	0	0	0	0	Point Pollution-Water Quality	-
Algae	Coral Reefs	Algae-Coral Reefs -	0	0	0	0	0	1	1	0	0	1	0	0	0	0	0	0	0	0	0	0	0	0	0	0	0	0	0	0	0	0	Algae-Coral Reefs	-
Nutrients	Algae	Nutrients-Algae +	0	0	0	0	0	1	0	0	0	0	0	0	0	0	0	0	0	0	0	0	0	0	0	0	0	0	0	0	0	0	Nutrients-Algae	+
Education/Outreach	Consumer	Education/Outreach-Consumer +	0	0	0	0	0	1	0	0	0	0	0	0	0	0	0	0	0	0	0	0	0	0	0	0	0	0	0	0	0	0	Education/Outreach-Consumer	+
Education/Outreach	Government Agencies	Education/Outreach-Government Agencies +	0	0	0	0	0	1	0	0	0	0	0	0	0	0	0	0	1	1	0	0	1	0	0	0	0	0	0	0	0	0	Education/Outreach-Government Agencies	+
Commercial Fishers	Restaurants	Commercial Fishers-Restaurants +	0	0	0	0	0	0	1	0	0	0	0	0	0	0	0	0	0	0	0	0	0	0	0	0	0	0	0	0	0	0	Commercial Fishers-Restaurants	+
Commercial Fishers	Restaurants	Commercial Fishers-Restaurants /	0	0	0	0	0	0	0	0	0	0	0	0	0	0	0	0	0	0	0	0	0	0	0	0	0	1	0	0	0	0	Commercial Fishers-Restaurants	/
Commercial Fishers	Fish Market	Commercial Fishers-Fish Market +	0	0	0	0	0	0	1	0	0	0	0	0	0	0	0	0	0	0	0	0	0	0	0	0	0	0	1	0	0	0	Commercial Fishers-Fish Market	+
Commercial Fishers	Local Economy	Commercial Fishers-Local Economy +	0	0	0	0	0	0	1	0	0	0	0	0	0	0	0	0	0	0	0	0	0	0	0	0	0	0	0	0	0	0	Commercial Fishers-Local Economy	+
Nursery Habitats	Coral Reefs	Nursery Habitats-Coral Reefs +	0	0	0	0	0	0	1	0	0	0	0	0	0	0	0	0	0	0	0	0	0	0	0	0	0	0	0	0	0	0	Nursery Habitats-Coral Reefs	+
Nursery Habitats	Marine Habitat	Nursery Habitats-Marine Habitat +	0	0	0	0	0	0	1	0	0	0	0	0	0	0	0	0	0	0	0	0	0	0	0	0	0	0	0	0	0	0	Nursery Habitats-Marine Habitat	+
Nursery Habitats	Recruitment	Nursery Habitats-Recruitment +	0	0	0	0	0	0	1	0	0	0	0	0	0	0	0	0	0	0	0	0	0	0	0	0	0	0	0	0	0	0	Nursery Habitats-Recruitment	+
Sargassum	Nursery Habitats	Sargassum-Nursery Habitats -	0	0	0	0	0	0	1	0	0	0	0	0	0	0	0	0	0	0	0	0	0	0	0	0	0	0	0	0	0	0	Sargassum-Nursery Habitats	-
Sargassum	Restaurants	Sargassum-Restaurants -	0	0	0	0	0	0	1	0	0	0	0	0	0	0	0	0	0	0	0	0	0	0	0	0	0	0	0	0	0	0	Sargassum-Restaurants	-
Sargassum	Gear	Sargassum-Gear -	0	0	0	0	0	0	1	0	0	0	0	0	0	0	0	0	0	0	0	0	0	0	0	0	0	0	0	0	0	0	Sargassum-Gear	-
Sargassum	Public Health	Sargassum-Public Health -	0	0	0	0	0	0	1	0	0	0	0	0	0	0	0	0	0	0	0	0	0	0	0	0	0	0	0	0	0	0	Sargassum-Public Health	-
Fisheries Resources	Spawning Aggregations	Fisheries Resources-Spawning Aggregations +	0	0	0	0	0	0	1	0	0	1	0	0	0	0	0	0	0	0	0	0	0	0	0	0	0	0	0	0	0	0	Fisheries Resources-Spawning Aggregations	+
Fisheries Resources	Recruitment	Fisheries Resources-Recruitment +	0	0	0	0	0	0	1	0	0	0	0	0	0	0	0	0	0	0	0	0	0	0	0	0	0	0	0	0	0	0	Fisheries Resources-Recruitment	+
Coral Reefs	Nursery Habitats	Coral Reefs-Nursery Habitats +	0	0	0	0	0	0	1	0	0	0	0	0	0	0	0	0	0	0	0	0	0	0	0	0	0	0	0	0	0	0	Coral Reefs-Nursery Habitats	+
Restaurants	Local Economy	Restaurants-Local Economy +	0	0	0	0	0	0	1	0	0	0	0	0	0	0	0	0	0	0	0	0	0	0	0	0	0	0	0	0	0	0	Restaurants-Local Economy	+
Coastal Development	Nursery Habitats	Coastal Development-Nursery Habitats -	0	0	0	0	0	0	1	0	0	1	0	0	0	0	0	0	0	0	0	0	0	0	0	0	0	0	0	0	0	0	Coastal Development-Nursery Habitats	-
Coastal Development	Restaurants	Coastal Development-Restaurants +	0	0	0	0	0	0	1	0	0	0	0	0	0	0	0	0	0	0	0	0	0	0	0	0	0	0	0	0	0	0	Coastal Development-Restaurants	+
Dredging	Recreational Boating	Dredging-Recreational Boating +	0	0	0	0	0	0	1	0	0	0	0	0	0	0	0	0	0	0	0	0	0	0	0	0	0	0	0	0	0	0	Dredging-Recreational Boating	+
Dredging	Water Quality	Dredging-Water Quality -	0	0	0	0	0	0	1	0	0	0	0	0	0	0	0	0	0	0	0	0	0	0	0	0	0	0	0	0	0	0	Dredging-Water Quality	-
Dredging	Tourism	Dredging-Tourism +	0	0	0	0	0	0	1	0	0	0	0	0	0	0	0	0	0	0	0	0	0	0	0	0	0	0	0	0	0	0	Dredging-Tourism	+
Dredging	Run Off	Dredging-Run Off +	0	0	0	0	0	0	1	0	0	0	0	0	0	0	0	0	0	0	0	0	0	0	0	0	0	0	1	0	0	0	Dredging-Run Off	+
Hurricanes	Commercial Fishers	Hurricanes-Commercial Fishers -	0	0	0	0	0	0	1	0	0	1	0	0	0	0	0	0	0	0	1	0	0	1	0	0	0	0	0	0	0	0	Hurricanes-Commercial Fishers	-
Hurricanes	Nursery Habitats	Hurricanes-Nursery Habitats -	0	0	0	0	0	0	1	0	0	1	0	0	0	0	0	0	0	0	0	0	0	0	0	0	0	0	0	0	0	0	Hurricanes-Nursery Habitats	-
Hurricanes	Coral Reefs	Hurricanes-Coral Reefs -	0	0	0	0	0	0	1	0	0	1	0	1	0	0	0	0	0	0	1	0	0	1	0	0	0	0	0	1	1	0	Hurricanes-Coral Reefs	-
Hurricanes	Restaurants	Hurricanes-Restaurants -	0	0	0	0	0	0	1	0	0	0	0	0	0	0	0	0	0	0	0	0	0	0	0	0	0	0	0	0	0	0	Hurricanes-Restaurants	-
Hurricanes	Algae	Hurricanes-Algae +	0	0	0	0	0	0	1	0	0	0	0	0	0	0	0	0	0	0	0	0	0	0	0	0	0	0	0	0	0	0	Hurricanes-Algae	+
Hurricanes	Algae	Hurricanes-Algae -	0	0	0	0	0	0	0	0	0	1	0	0	0	0	0	0	0	0	0	0	0	0	0	0	0	0	0	0	0	0	Hurricanes-Algae	-
Hurricanes	Recreational Boating	Hurricanes-Recreational Boating -	0	0	0	0	0	0	1	0	0	0	0	0	0	0	0	0	0	0	0	0	0	0	0	0	0	0	0	0	0	0	Hurricanes-Recreational Boating	-
Hurricanes	Gear	Hurricanes-Gear +	0	0	0	0	0	0	0	1	0	0	0	0	0	0	0	0	0	0	0	0	0	0	0	0	0	0	0	0	0	0	Hurricanes-Gear	+
Hurricanes	Gear	Hurricanes-Gear -	0	0	0	0	0	0	1	0	0	0	0	0	0	0	0	0	0	0	1	0	0	1	0	0	0	0	0	0	1	0	Hurricanes-Gear	-
Hurricanes	Coastal Development	Hurricanes-Coastal Development -	0	0	0	0	0	0	1	0	0	0	0	0	0	0	0	0	0	0	0	0	0	0	0	0	0	0	0	0	0	0	Hurricanes-Coastal Development	-
Hurricanes	Invasive Species	Hurricanes-Invasive Species +	0	0	0	0	0	0	1	0	0	0	0	0	0	0	0	0	0	0	0	0	0	0	0	0	0	0	0	0	0	0	Hurricanes-Invasive Species	+
Hurricanes	Water Temperature	Hurricanes-Water Temperature -	0	0	0	0	0	0	1	1	0	0	0	0	0	0	0	0	0	0	0	0	0	0	0	0	0	0	0	0	0	0	Hurricanes-Water Temperature	-
Hurricanes	Tourism	Hurricanes-Tourism -	0	0	0	0	0	0	1	0	0	0	0	0	0	0	0	0	0	0	0	0	0	0	0	0	0	0	0	0	0	0	Hurricanes-Tourism	-
Hurricanes	Pollution	Hurricanes-Pollution +	0	0	0	0	0	0	1	1	0	0	0	0	0	0	0	0	0	0	0	0	0	0	0	0	0	0	0	0	0	0	Hurricanes-Pollution	+
Hurricanes	Seagrass	Hurricanes-Seagrass -	0	0	0	0	0	0	1	0	0	0	0	0	0	0	0	0	0	0	0	0	0	0	0	0	0	0	0	0	1	0	Hurricanes-Seagrass	-
Hurricanes	Mangroves	Hurricanes-Mangroves -	0	0	0	0	0	0	1	0	0	0	0	0	0	1	0	0	0	0	0	0	0	0	0	0	0	0	0	0	0	0	Hurricanes-Mangroves	-
Hurricanes	Recruitment	Hurricanes-Recruitment /	0	0	0	0	0	0	1	0	0	0	0	0	0	0	0	0	0	0	0	0	0	0	0	0	0	0	0	0	0	0	Hurricanes-Recruitment	/
Hurricanes	Local Economy	Hurricanes-Local Economy -	0	0	0	0	0	0	1	0	0	0	0	0	0	0	0	0	0	0	0	0	0	0	0	0	0	0	0	0	0	0	Hurricanes-Local Economy	-
Fish Market	Commercial Fishers	Fish Market-Commercial Fishers +	0	0	0	0	0	0	1	0	0	1	0	0	0	0	0	0	0	0	0	0	0	0	1	0	0	0	0	1	0	0	Fish Market-Commercial Fishers	+
Fish Market	Commercial Fishers	Fish Market-Commercial Fishers -	0	0	0	0	0	0	0	0	1	0	0	0	0	0	0	0	0	0	0	0	0	0	0	0	0	0	0	0	0	0	Fish Market-Commercial Fishers	-
Fish Market	Local Cultural and Religious Traditions	Fish Market-Local Cultural and Religious Traditions +	0	0	0	0	0	0	1	0	0	0	0	0	0	0	0	0	0	0	0	0	0	0	0	0	0	0	0	0	0	0	Fish Market-Local Cultural and Religious Traditions	+
Water Temperature	Sargassum	Water Temperature-Sargassum +	0	0	0	0	0	0	1	0	0	0	0	0	0	0	0	0	0	0	1	0	0	0	0	0	0	0	0	0	0	0	Water Temperature-Sargassum	+
Water Temperature	Hurricanes	Water Temperature-Hurricanes +	0	0	0	0	0	0	1	0	0	1	0	0	0	0	0	0	0	0	0	0	0	0	0	0	0	0	0	0	0	0	Water Temperature-Hurricanes	+
Management	Gear	Management-Gear +	0	0	0	0	0	0	1	0	0	0	0	0	0	0	0	0	0	0	0	0	0	0	0	0	0	0	0	0	0	0	Management-Gear	+
Management	Spawning Aggregations	Management-Spawning Aggregations +	0	0	0	0	0	0	1	0	0	0	0	0	0	0	0	0	0	0	0	0	0	0	0	0	0	0	0	0	0	0	Management-Spawning Aggregations	+
Pollution	Invasive Species	Pollution-Invasive Species +	0	0	0	0	0	0	1	1	0	0	0	0	0	0	0	0	0	0	0	0	0	0	0	0	0	0	0	0	0	0	Pollution-Invasive Species	+
Spawning Aggregations	Fisheries Resources	Spawning Aggregations-Fisheries Resources +	0	0	0	0	0	0	1	1	0	1	0	0	0	0	0	0	0	0	0	0	0	0	0	0	0	0	0	0	0	0	Spawning Aggregations-Fisheries Resources	+
Spawning Aggregations	Recruitment	Spawning Aggregations-Recruitment +	0	0	0	0	0	0	1	0	0	0	0	0	0	0	0	0	0	0	0	0	0	0	0	0	0	0	0	0	0	0	Spawning Aggregations-Recruitment	+
Seagrass	Nursery Habitats	Seagrass-Nursery Habitats +	0	0	0	0	0	0	1	0	0	0	0	0	0	0	0	0	0	0	0	0	0	0	0	0	0	0	0	0	0	0	Seagrass-Nursery Habitats	+
Mangroves	Nursery Habitats	Mangroves-Nursery Habitats +	0	0	0	0	0	0	1	0	1	0	1	0	0	1	0	0	0	0	0	0	0	0	0	0	0	0	0	0	0	0	Mangroves-Nursery Habitats	+
Mangroves	Hurricanes	Mangroves-Hurricanes -	0	0	0	0	0	0	1	0	0	0	0	0	0	0	0	0	0	0	0	0	0	0	0	0	0	0	0	0	0	0	Mangroves-Hurricanes	-
Recruitment	Fisheries Resources	Recruitment-Fisheries Resources +	0	0	0	0	0	0	1	0	0	0	0	0	0	0	0	0	0	0	0	0	0	0	0	0	0	0	0	0	0	0	Recruitment-Fisheries Resources	+
Local Economy	Commercial Fishers	Local Economy-Commercial Fishers +	0	0	0	0	0	0	1	0	0	0	0	0	0	0	0	0	0	0	0	0	0	0	0	0	0	0	0	0	0	0	Local Economy-Commercial Fishers	+
Ciguatera	Commercial Fishers	Ciguatera-Commercial Fishers -	0	0	0	0	0	0	1	0	0	0	0	0	0	0	0	0	0	0	0	0	0	0	0	0	0	0	0	0	0	0	Ciguatera-Commercial Fishers	-
Ciguatera	Fisheries Resources	Ciguatera-Fisheries Resources +	0	0	0	0	0	0	1	0	0	0	0	0	0	0	0	0	0	0	0	0	0	0	0	0	0	0	0	0	0	0	Ciguatera-Fisheries Resources	+
Ciguatera	Restaurants	Ciguatera-Restaurants -	0	0	0	0	0	0	1	0	0	0	0	0	0	0	0	0	0	0	0	0	0	0	0	0	0	0	0	0	0	0	Ciguatera-Restaurants	-
Ciguatera	Fish Market	Ciguatera-Fish Market -	0	0	0	0	0	0	1	0	0	0	0	0	0	0	0	0	0	0	0	0	0	0	0	0	0	0	0	0	0	0	Ciguatera-Fish Market	-
Ciguatera	Tourism	Ciguatera-Tourism -	0	0	0	0	0	0	1	0	0	0	0	0	0	0	0	0	0	0	0	0	0	0	0	0	0	0	0	0	0	0	Ciguatera-Tourism	-
Ciguatera	Local Economy	Ciguatera-Local Economy -	0	0	0	0	0	0	1	0	0	0	0	0	0	0	0	0	0	0	0	0	0	0	0	0	0	0	0	0	0	0	Ciguatera-Local Economy	-
Erosion	Pollution	Erosion-Pollution +	0	0	0	0	0	0	0	1	0	0	0	0	0	0	0	0	0	0	0	0	0	0	0	0	0	0	0	0	0	0	Erosion-Pollution	+
Erosion	Marine Habitat	Erosion-Marine Habitat -	0	0	0	0	0	0	0	1	0	0	0	0	0	0	0	0	0	0	0	0	0	0	0	0	0	0	0	0	0	0	Erosion-Marine Habitat	-
Climate Change	Hurricanes	Climate Change-Hurricanes +	0	0	0	0	0	0	0	0	0	1	0	1	0	0	0	0	0	0	0	0	0	0	0	0	0	0	0	0	0	0	Climate Change-Hurricanes	+
Climate Change	Fisheries Resources	Climate Change-Fisheries Resources -	0	0	0	0	0	0	0	0	0	1	0	0	0	0	0	0	0	1	0	0	0	1	0	0	0	0	0	1	0	0	Climate Change-Fisheries Resources	-
Run Off	Fisheries Resources	Run Off-Fisheries Resources +	0	0	0	0	0	0	0	0	0	1	0	0	0	0	0	0	0	0	0	0	0	0	0	0	0	0	0	0	0	0	Run Off-Fisheries Resources	+
Waste Management	Pollution	Waste Management-Pollution +	0	0	0	0	0	0	0	1	0	0	0	0	0	0	0	0	0	0	0	0	0	0	0	0	0	0	0	0	0	0	Waste Management-Pollution	+
Waste Management	Water Quality	Waste Management-Water Quality -	0	0	0	0	0	0	0	0	1	0	0	1	0	1	0	0	0	0	0	0	0	0	0	0	0	0	0	0	0	0	Waste Management-Water Quality	-
Waste Management	Water Quality	Waste Management-Water Quality +	0	0	0	0	0	0	0	0	0	0	0	1	0	0	0	0	0	0	0	0	0	0	0	0	0	0	0	0	0	0	Waste Management-Water Quality	+
Pollution	Erosion	Pollution-Erosion +	0	0	0	0	0	0	0	1	0	0	0	0	0	0	0	0	0	0	0	0	0	0	0	0	0	0	0	0	0	0	Pollution-Erosion	+
Pollution	Climate Change	Pollution-Climate Change +	0	0	0	0	0	0	0	1	0	0	0	0	0	0	0	0	0	0	0	0	0	0	0	0	0	0	0	0	0	0	Pollution-Climate Change	+
Pollution	Nutrients	Pollution-Nutrients +	0	0	0	0	0	0	0	1	0	0	0	0	0	0	0	0	0	0	0	0	0	0	0	0	0	0	0	0	0	0	Pollution-Nutrients	+
Pollution	Marine Habitat	Pollution-Marine Habitat -	0	0	0	0	0	0	0	1	0	0	0	0	0	0	0	0	0	0	0	0	0	0	0	0	0	1	0	0	0	0	Pollution-Marine Habitat	-
Pollution	Socioeconomy of Fishers	Pollution-Socioeconomy of Fishers -	0	0	0	0	0	0	0	1	0	0	0	0	0	0	0	0	0	0	0	0	0	0	0	0	0	0	0	0	0	0	Pollution-Socioeconomy of Fishers	-
Pollution	Fish Market	Pollution-Fish Market -	0	0	0	0	0	0	0	1	0	0	0	0	0	0	0	0	0	0	0	0	0	0	0	0	0	0	0	0	0	0	Pollution-Fish Market	-
Pollution	Lobster	Pollution-Lobster +	0	0	0	0	0	0	0	1	0	0	0	0	0	0	0	0	0	0	0	0	0	0	0	0	0	0	0	0	0	0	Pollution-Lobster	+
Pollution	Lobster	Pollution-Lobster -	0	0	0	0	0	0	0	0	0	0	0	0	0	0	0	0	0	0	0	0	0	0	0	0	1	0	0	0	0	0	Pollution-Lobster	-
Dealers/Dealer's Permits	Fish Market	Dealers/Dealer's Permits-Fish Market +	0	0	0	0	0	0	0	1	0	0	0	0	0	0	0	0	0	0	0	0	0	0	0	0	0	0	0	0	0	0	Dealers/Dealer's Permits-Fish Market	+
Infrastructure	Socioeconomy of Fishers	Infrastructure-Socioeconomy of Fishers +	0	0	0	0	0	0	0	1	0	0	0	0	0	0	0	0	0	0	0	0	0	0	0	0	0	0	0	0	0	0	Infrastructure-Socioeconomy of Fishers	+
Hurricanes	Erosion	Hurricanes-Erosion +	0	0	0	0	0	0	0	0	0	1	0	1	0	0	0	0	0	0	0	0	0	0	0	0	0	0	0	0	0	0	Hurricanes-Erosion	+
Hurricanes	Infrastructure	Hurricanes-Infrastructure -	0	0	0	0	0	0	0	1	0	0	0	0	0	0	0	0	0	0	0	0	0	0	0	0	0	0	0	0	0	0	Hurricanes-Infrastructure	-
Hurricanes	Fisheries Resources	Hurricanes-Fisheries Resources -	0	0	0	0	0	0	0	0	0	1	0	0	0	0	0	0	0	0	0	0	0	0	0	0	0	0	0	0	0	0	Hurricanes-Fisheries Resources	-
Hurricanes	Marine Habitat	Hurricanes-Marine Habitat -	0	0	0	0	0	0	0	1	0	0	0	0	0	0	0	0	0	1	0	0	0	1	0	0	0	1	0	0	0	0	Hurricanes-Marine Habitat	-
Hurricanes	Water Quality	Hurricanes-Water Quality -	0	0	0	0	0	0	0	0	0	1	0	1	0	1	0	0	0	0	0	0	0	0	0	0	0	0	0	0	0	0	Hurricanes-Water Quality	-
Hurricanes	Derelict Fishing Gear	Hurricanes-Derelict Fishing Gear +	0	0	0	0	0	0	0	1	1	0	0	0	0	0	0	0	0	0	0	0	0	0	0	0	0	0	0	0	0	0	Hurricanes-Derelict Fishing Gear	+
Hurricanes	Fish-related Businesses	Hurricanes-Fish-related Businesses -	0	0	0	0	0	0	0	1	0	0	0	0	0	0	0	0	0	0	0	0	0	0	0	0	0	0	0	0	0	0	Hurricanes-Fish-related Businesses	-
Hurricanes	Forage Fish Availability	Hurricanes-Forage Fish Availability -	0	0	0	0	0	0	0	1	0	0	0	0	0	0	0	0	0	0	0	0	0	0	0	0	0	0	0	0	0	0	Hurricanes-Forage Fish Availability	-
Gear	Socioeconomy of Fishers	Gear-Socioeconomy of Fishers -	0	0	0	0	0	0	0	1	0	0	0	0	0	0	0	0	0	0	0	0	0	0	0	0	0	0	0	0	0	0	Gear-Socioeconomy of Fishers	-
Gear	Fish Market	Gear-Fish Market -	0	0	0	0	0	0	0	1	0	0	0	0	0	0	0	0	0	0	0	0	0	0	0	0	0	0	0	0	0	0	Gear-Fish Market	-
Coral Reefs	Erosion	Coral Reefs-Erosion -	0	0	0	0	0	0	0	0	0	1	0	1	0	0	1	0	0	0	0	0	0	0	0	0	0	0	0	0	0	0	Coral Reefs-Erosion	-
Coral Reefs	Spawning Aggregations	Coral Reefs-Spawning Aggregations +	0	0	0	0	0	0	0	1	0	0	0	0	0	0	0	0	0	0	0	0	0	0	0	0	0	0	0	0	0	0	Coral Reefs-Spawning Aggregations	+
Invasive Species	Spawning Aggregations	Invasive Species-Spawning Aggregations -	0	0	0	0	0	0	0	0	0	1	0	0	0	0	0	0	0	0	0	0	0	0	0	0	0	0	0	0	0	0	Invasive Species-Spawning Aggregations	-
Invasive Species	Education/Outreach	Invasive Species-Education/Outreach +	0	0	0	0	0	0	0	0	1	0	0	0	0	0	0	0	0	0	0	0	0	0	0	0	0	0	0	0	0	0	Invasive Species-Education/Outreach	+
Invasive Species	Management	Invasive Species-Management -	0	0	0	0	0	0	0	0	1	0	0	0	0	0	0	0	0	0	0	0	0	0	0	0	0	0	0	0	0	0	Invasive Species-Management	-
Fisheries Resources	Socioeconomy of Fishers	Fisheries Resources-Socioeconomy of Fishers +	0	0	0	0	0	0	0	1	0	0	0	0	0	0	0	0	0	0	0	0	0	0	0	0	0	0	0	0	0	0	Fisheries Resources-Socioeconomy of Fishers	+
Fisheries Resources	Management	Fisheries Resources-Management +	0	0	0	0	0	0	0	1	0	0	0	0	0	0	0	0	0	0	0	0	0	0	0	0	0	0	0	0	0	0	Fisheries Resources-Management	+
Fisheries Resources	Fish Market	Fisheries Resources-Fish Market +	0	0	0	0	0	0	0	1	0	1	0	0	0	0	0	0	0	0	0	0	0	0	0	0	0	0	0	0	0	0	Fisheries Resources-Fish Market	+
Coastal Sargassum	Bait	Coastal Sargassum-Bait +	0	0	0	0	0	0	0	1	0	0	0	0	0	0	0	0	0	0	0	0	0	0	0	0	0	0	0	0	0	0	Coastal Sargassum-Bait	+
Coastal Sargassum	Pollution	Coastal Sargassum-Pollution +	0	0	0	0	0	0	0	1	0	0	0	0	0	0	0	0	0	0	0	0	0	0	0	0	0	0	0	0	0	0	Coastal Sargassum-Pollution	+
Coastal Sargassum	Nutrients	Coastal Sargassum-Nutrients -	0	0	0	0	0	0	0	1	0	0	0	0	0	0	0	0	0	0	0	0	0	0	0	0	0	0	0	0	0	0	Coastal Sargassum-Nutrients	-
Coastal Sargassum	Marine Habitat	Coastal Sargassum-Marine Habitat -	0	0	0	0	0	0	0	1	0	0	0	0	0	0	0	0	0	0	0	0	0	0	0	0	0	0	0	0	0	0	Coastal Sargassum-Marine Habitat	-
Coastal Sargassum	Vessel Operation	Coastal Sargassum-Vessel Operation -	0	0	0	0	0	0	0	1	0	0	0	0	0	0	0	0	0	0	0	0	0	0	0	0	0	0	0	0	0	0	Coastal Sargassum-Vessel Operation	-
Coastal Sargassum	Bait	Coastal Sargassum-Bait -	0	0	0	0	0	0	0	1	0	0	0	0	0	0	0	0	0	0	0	0	0	0	0	0	0	0	0	0	0	0	Coastal Sargassum-Bait	-
Coastal Sargassum	Integrity of Open Ocean	Coastal Sargassum-Integrity of Open Ocean -	0	0	0	0	0	0	0	1	0	0	0	0	0	0	0	0	0	0	0	0	0	0	0	0	0	0	0	0	0	0	Coastal Sargassum-Integrity of Open Ocean	-
Nutrients	Run Off	Nutrients-Run Off +	0	0	0	0	0	0	0	0	1	0	0	0	0	0	0	0	0	0	0	0	0	0	0	0	0	0	0	0	0	0	Nutrients-Run Off	+
Nutrients	Marine Habitat	Nutrients-Marine Habitat -	0	0	0	0	0	0	0	1	0	0	0	0	0	0	0	0	0	0	0	0	0	0	0	0	0	0	0	0	0	0	Nutrients-Marine Habitat	-
Marine Habitat	Bait	Marine Habitat-Bait +	0	0	0	0	0	0	0	1	0	0	0	0	0	0	0	0	0	0	0	0	1	0	0	0	0	0	0	0	0	0	Marine Habitat-Bait	+
Marine Habitat	Spawning Aggregations	Marine Habitat-Spawning Aggregations +	0	0	0	0	0	0	0	1	0	0	0	0	0	0	0	0	0	0	0	0	0	0	0	0	0	0	0	0	0	0	Marine Habitat-Spawning Aggregations	+
Marine Habitat	Control of Coastal Development	Marine Habitat-Control of Coastal Development +	0	0	0	0	0	0	0	1	0	0	0	0	0	0	0	0	0	0	0	0	0	0	0	0	0	0	0	0	0	0	Marine Habitat-Control of Coastal Development	+
Marine Habitat	Water Quality	Marine Habitat-Water Quality +	0	0	0	0	0	0	0	1	0	0	0	0	0	0	0	0	0	0	0	0	0	0	0	0	0	0	0	0	0	0	Marine Habitat-Water Quality	+
Marine Habitat	Estuary	Marine Habitat-Estuary +	0	0	0	0	0	0	0	1	0	0	0	0	0	0	0	0	0	0	0	0	0	0	0	0	0	0	0	0	0	0	Marine Habitat-Estuary	+
Marine Habitat	Conch	Marine Habitat-Conch +	0	0	0	0	0	0	0	1	0	0	0	0	0	0	0	0	0	0	0	0	0	0	0	0	0	0	0	0	0	0	Marine Habitat-Conch	+
Spawning Aggregations	Coral Reefs	Spawning Aggregations-Coral Reefs +	0	0	0	0	0	0	0	1	0	0	0	0	0	0	0	0	0	0	0	0	0	0	0	0	0	0	0	0	0	0	Spawning Aggregations-Coral Reefs	+
Spawning Aggregations	Management	Spawning Aggregations-Management +	0	0	0	0	0	0	0	0	0	1	0	0	0	0	0	0	0	0	0	0	0	0	0	0	0	0	0	0	0	0	Spawning Aggregations-Management	+
Spawning Aggregations	Regulation	Spawning Aggregations-Regulation +	0	0	0	0	0	0	0	1	0	0	0	0	0	0	0	0	0	0	0	0	0	0	0	0	0	0	0	0	0	0	Spawning Aggregations-Regulation	+
Control of Coastal Development	Erosion	Control of Coastal Development-Erosion +	0	0	0	0	0	0	0	1	0	0	0	0	0	0	0	0	0	0	0	0	0	0	0	0	0	0	0	0	0	0	Control of Coastal Development-Erosion	+
Control of Coastal Development	Pollution	Control of Coastal Development-Pollution +	0	0	0	0	0	0	0	1	0	0	0	0	0	0	0	0	0	0	0	0	0	0	0	0	0	0	0	0	0	0	Control of Coastal Development-Pollution	+
Control of Coastal Development	Marine Habitat	Control of Coastal Development-Marine Habitat -	0	0	0	0	0	0	0	1	0	0	0	0	0	0	0	0	0	0	0	0	0	0	0	0	0	0	0	0	0	0	Control of Coastal Development-Marine Habitat	-
Control of Coastal Development	Mud/Sand Habitat	Control of Coastal Development-Mud/Sand Habitat -	0	0	0	0	0	0	0	1	0	0	0	0	0	0	0	0	0	0	0	0	0	0	0	0	0	0	0	0	0	0	Control of Coastal Development-Mud/Sand Habitat	-
Compliance	Fishing Control	Compliance-Fishing Control +	0	0	0	0	0	0	0	1	0	0	0	0	0	0	0	0	0	0	0	0	0	0	0	0	0	0	0	0	0	0	Compliance-Fishing Control	+
Fishing Licenses	Fisheries Resources	Fishing Licenses-Fisheries Resources +	0	0	0	0	0	0	0	1	0	0	0	0	0	0	0	0	0	0	0	0	0	0	0	0	0	0	0	0	0	0	Fishing Licenses-Fisheries Resources	+
Education/Outreach	Invasive Species	Education/Outreach-Invasive Species +	0	0	0	0	0	0	0	0	0	1	0	0	0	0	0	0	0	0	0	0	0	0	0	0	0	0	0	0	0	0	Education/Outreach-Invasive Species	+
Education/Outreach	Nutrients	Education/Outreach-Nutrients -	0	0	0	0	0	0	0	0	1	0	0	0	0	0	0	0	0	0	0	0	0	0	0	0	0	0	0	0	0	0	Education/Outreach-Nutrients	-
Education/Outreach	Water Quality	Education/Outreach-Water Quality +	0	0	0	0	0	0	0	0	1	0	0	0	0	1	0	0	0	0	0	0	0	0	0	0	0	0	0	0	0	0	Education/Outreach-Water Quality	+
Education/Outreach	IUU Fishing	Education/Outreach-IUU Fishing +	0	0	0	0	0	0	0	0	0	1	0	0	0	0	0	0	0	0	0	0	0	0	0	0	0	0	0	0	0	0	Education/Outreach-IUU Fishing	+
Education/Outreach	IUU Fishing	Education/Outreach-IUU Fishing -	0	0	0	0	0	0	0	0	0	0	0	0	0	0	0	0	1	0	0	0	0	0	0	0	0	0	0	0	0	0	Education/Outreach-IUU Fishing	-
Education/Outreach	Fish Market	Education/Outreach-Fish Market +	0	0	0	0	0	0	0	0	0	1	0	1	0	0	0	0	0	0	0	0	0	0	0	0	0	0	0	0	0	0	Education/Outreach-Fish Market	+
Education/Outreach	Marinas	Education/Outreach-Marinas +	0	0	0	0	0	0	0	0	0	1	0	0	0	0	0	0	0	0	0	0	0	0	0	0	0	0	0	0	0	0	Education/Outreach-Marinas	+
Socioeconomy of Fishers	Tourism	Socioeconomy of Fishers-Tourism -	0	0	0	0	0	0	0	0	1	0	0	0	0	0	0	0	0	0	0	0	0	0	0	0	0	0	0	0	0	0	Socioeconomy of Fishers-Tourism	-
Estuary	Mangroves	Estuary-Mangroves +	0	0	0	0	0	0	0	0	1	0	0	0	0	0	0	0	0	0	0	0	0	0	0	0	0	0	0	0	0	0	Estuary-Mangroves	+
Management	Waste Management	Management-Waste Management +	0	0	0	0	0	0	0	0	1	0	0	0	0	0	0	0	0	0	0	0	0	0	0	0	0	0	0	0	0	0	Management-Waste Management	+
Management	Pollution	Management-Pollution -	0	0	0	0	0	0	0	1	0	0	0	0	0	0	0	0	0	0	0	0	0	0	0	0	0	0	0	0	0	0	Management-Pollution	-
Management	Dealers/Dealer's Permits	Management-Dealers/Dealer's Permits +	0	0	0	0	0	0	0	1	0	0	0	0	0	0	0	0	0	0	0	0	0	0	0	0	0	0	0	0	0	0	Management-Dealers/Dealer's Permits	+
Management	Control of Coastal Development	Management-Control of Coastal Development -	0	0	0	0	0	0	0	1	0	0	0	0	0	0	0	0	0	0	0	0	0	0	0	0	0	0	0	0	0	0	Management-Control of Coastal Development	-
Management	Fishing Licenses	Management-Fishing Licenses +	0	0	0	0	0	0	0	1	0	0	0	0	0	0	0	0	0	0	0	0	0	0	0	0	0	0	0	0	0	0	Management-Fishing Licenses	+
Management	Socioeconomy of Fishers	Management-Socioeconomy of Fishers +	0	0	0	0	0	0	0	1	0	0	0	0	0	0	0	0	0	0	0	0	0	0	0	0	0	0	0	0	0	0	Management-Socioeconomy of Fishers	+
Management	IUU Fishing	Management-IUU Fishing -	0	0	0	0	0	0	0	1	0	0	0	0	0	0	0	0	0	0	0	0	0	0	0	0	0	0	0	0	0	0	Management-IUU Fishing	-
Management	Import Control	Management-Import Control -	0	0	0	0	0	0	0	1	0	0	0	0	0	0	0	0	0	0	0	0	0	0	0	0	0	0	0	0	0	0	Management-Import Control	-
Management	Fish Market	Management-Fish Market +	0	0	0	0	0	0	0	1	0	0	0	0	0	0	0	0	0	0	0	0	0	0	0	0	0	0	0	1	0	0	Management-Fish Market	+
Tourism	Pollution	Tourism-Pollution +	0	0	0	0	0	0	0	1	0	0	0	0	0	0	0	0	0	0	0	0	0	0	0	0	0	0	0	0	0	0	Tourism-Pollution	+
IUU Fishing	Spawning Aggregations	IUU Fishing-Spawning Aggregations -	0	0	0	0	0	0	0	0	0	1	0	0	0	0	0	0	0	0	0	0	0	0	0	0	0	0	0	0	0	0	IUU Fishing-Spawning Aggregations	-
IUU Fishing	Compliance	IUU Fishing-Compliance -	0	0	0	0	0	0	0	1	0	0	0	0	0	0	0	0	0	0	0	0	0	0	0	0	0	0	0	0	0	0	IUU Fishing-Compliance	-
IUU Fishing	Socioeconomy of Fishers	IUU Fishing-Socioeconomy of Fishers -	0	0	0	0	0	0	0	1	0	0	0	0	0	0	0	0	0	0	0	0	0	0	0	0	0	0	0	0	0	0	IUU Fishing-Socioeconomy of Fishers	-
IUU Fishing	Management	IUU Fishing-Management -	0	0	0	0	0	0	0	0	0	1	0	0	0	0	0	0	0	0	0	0	0	0	0	0	0	0	0	0	0	0	IUU Fishing-Management	-
IUU Fishing	Fish Market	IUU Fishing-Fish Market -	0	0	0	0	0	0	0	0	0	1	0	0	0	0	0	0	0	0	0	0	0	0	0	0	0	0	0	1	0	0	IUU Fishing-Fish Market	-
Community Management	Management	Community Management-Management +	0	0	0	0	0	0	0	1	0	0	0	0	0	0	0	0	0	0	0	0	0	0	0	0	0	0	0	0	0	0	Community Management-Management	+
Import Control	Fisheries Resources	Import Control-Fisheries Resources +	0	0	0	0	0	0	0	1	0	0	0	0	0	0	0	0	0	0	0	0	0	0	0	0	0	0	0	0	0	0	Import Control-Fisheries Resources	+
Import Control	Socioeconomy of Fishers	Import Control-Socioeconomy of Fishers +	0	0	0	0	0	0	0	1	0	0	0	0	0	0	0	0	0	0	0	0	0	0	0	0	0	0	0	0	0	0	Import Control-Socioeconomy of Fishers	+
Import Control	IUU Fishing	Import Control-IUU Fishing -	0	0	0	0	0	0	0	1	0	0	0	0	0	0	0	0	0	0	0	0	0	0	0	0	0	0	0	0	0	0	Import Control-IUU Fishing	-
Import Control	Seafood Fraud	Import Control-Seafood Fraud +	0	0	0	0	0	0	0	1	0	0	0	0	0	0	0	0	0	0	0	0	0	0	0	0	0	0	0	0	0	0	Import Control-Seafood Fraud	+
Import Control	Regulation	Import Control-Regulation +	0	0	0	0	0	0	0	1	0	0	0	0	0	0	0	0	0	0	0	0	0	0	0	0	0	0	0	0	0	0	Import Control-Regulation	+
Seafood Fraud	Compliance	Seafood Fraud-Compliance -	0	0	0	0	0	0	0	1	0	0	0	0	0	0	0	0	0	0	0	0	0	0	0	0	0	0	0	0	0	0	Seafood Fraud-Compliance	-
Seafood Fraud	Fish Market	Seafood Fraud-Fish Market -	0	0	0	0	0	0	0	1	0	0	0	0	0	0	0	0	0	0	0	0	0	0	0	0	0	0	0	1	0	0	Seafood Fraud-Fish Market	-
Lack of Control of Local Aquaculture	Seafood Fraud	Lack of Control of Local Aquaculture-Seafood Fraud +	0	0	0	0	0	0	0	1	0	0	0	0	0	0	0	0	0	0	0	0	0	0	0	0	0	0	0	0	0	0	Lack of Control of Local Aquaculture-Seafood Fraud	+
Regulation	Spawning Aggregations	Regulation-Spawning Aggregations +	0	0	0	0	0	0	0	1	0	0	0	0	0	0	0	0	0	0	0	0	0	0	0	0	0	0	0	0	0	0	Regulation-Spawning Aggregations	+
Regulation	Management	Regulation-Management +	0	0	0	0	0	0	0	1	0	0	0	0	0	0	0	0	0	0	0	0	0	0	0	0	0	0	0	0	0	0	Regulation-Management	+
Regulation	IUU Fishing	Regulation-IUU Fishing -	0	0	0	0	0	0	0	1	0	0	0	0	0	0	0	0	0	0	0	0	0	0	0	0	0	0	0	0	0	0	Regulation-IUU Fishing	-
Fish Market	Fisheries Resources	Fish Market-Fisheries Resources -	0	0	0	0	0	0	0	0	0	1	0	0	0	0	0	0	0	0	0	0	0	0	0	0	0	0	0	0	0	0	Fish Market-Fisheries Resources	-
Fish Market	Socioeconomy of Fishers	Fish Market-Socioeconomy of Fishers +	0	0	0	0	0	0	0	1	0	0	0	0	0	0	0	0	0	0	0	0	0	0	0	0	0	0	0	0	0	0	Fish Market-Socioeconomy of Fishers	+
Fishing Control	Fisheries Resources	Fishing Control-Fisheries Resources +	0	0	0	0	0	0	0	1	0	0	0	0	0	0	0	0	0	0	0	0	0	0	0	0	0	0	0	0	0	0	Fishing Control-Fisheries Resources	+
Fishing Control	Compliance	Fishing Control-Compliance +	0	0	0	0	0	0	0	1	0	0	0	0	0	0	0	0	0	0	0	0	0	0	0	0	0	0	0	0	0	0	Fishing Control-Compliance	+
Derelict Fishing Gear	Gear	Derelict Fishing Gear-Gear +	0	0	0	0	0	0	0	1	0	0	0	0	0	0	0	0	0	0	0	0	0	0	0	0	0	0	0	0	0	0	Derelict Fishing Gear-Gear	+
Derelict Fishing Gear	Socioeconomy of Fishers	Derelict Fishing Gear-Socioeconomy of Fishers -	0	0	0	0	0	0	0	1	0	0	0	0	0	0	0	0	0	0	0	0	0	0	0	0	0	0	0	0	0	0	Derelict Fishing Gear-Socioeconomy of Fishers	-
Derelict Fishing Gear	Fish Market	Derelict Fishing Gear-Fish Market -	0	0	0	0	0	0	0	1	0	0	0	0	0	0	0	0	0	0	0	0	0	0	0	0	0	0	0	0	0	0	Derelict Fishing Gear-Fish Market	-
Run Off of Landfills	Pollution	Run Off of Landfills-Pollution +	0	0	0	0	0	0	0	1	0	0	0	0	0	0	0	0	0	0	0	0	0	0	0	0	0	0	0	0	0	0	Run Off of Landfills-Pollution	+
Run Off of Landfills	Estuary	Run Off of Landfills-Estuary -	0	0	0	0	0	0	0	0	1	0	0	0	0	0	0	0	0	0	0	0	0	0	0	0	0	0	0	0	0	0	Run Off of Landfills-Estuary	-
Vessel Operation	Pollution	Vessel Operation-Pollution +	0	0	0	0	0	0	0	1	0	0	0	0	0	0	0	0	0	0	0	0	0	0	0	0	0	0	0	0	0	0	Vessel Operation-Pollution	+
Anchoring	Invasive Species	Anchoring-Invasive Species +	0	0	0	0	0	0	0	0	1	0	0	0	0	0	0	0	0	0	0	0	0	0	0	0	0	0	0	0	0	0	Anchoring-Invasive Species	+
Anchoring	Mud/Sand Habitat	Anchoring-Mud/Sand Habitat -	0	0	0	0	0	0	0	1	0	0	1	0	0	0	0	0	0	0	0	0	0	0	0	0	0	0	0	0	0	0	Anchoring-Mud/Sand Habitat	-
Anchoring	Benthic Habitats	Anchoring-Benthic Habitats -	0	0	0	0	0	0	0	1	0	0	0	0	0	0	0	0	0	0	0	0	0	0	0	0	0	0	0	0	0	0	Anchoring-Benthic Habitats	-
Anchoring	Seagrass	Anchoring-Seagrass -	0	0	0	0	0	0	0	0	1	0	1	0	1	1	0	0	0	0	0	0	0	0	0	0	0	0	0	0	0	0	Anchoring-Seagrass	-
Disturbances	Erosion	Disturbances-Erosion +	0	0	0	0	0	0	0	1	0	0	0	0	0	0	0	0	0	0	0	0	0	0	0	0	0	0	0	0	0	0	Disturbances-Erosion	+
Disturbances	Pollution	Disturbances-Pollution +	0	0	0	0	0	0	0	1	0	0	0	0	0	0	0	0	0	0	0	0	0	0	0	0	0	0	0	0	0	0	Disturbances-Pollution	+
Weather	Disturbances	Weather-Disturbances +	0	0	0	0	0	0	0	1	0	0	0	0	0	0	1	0	0	0	0	0	0	0	0	0	0	0	0	0	0	0	Weather-Disturbances	+
Weather	Currents	Weather-Currents +	0	0	0	0	0	0	0	1	0	0	0	0	0	0	0	0	0	0	0	0	0	0	0	0	0	0	0	0	0	0	Weather-Currents	+
Mud/Sand Habitat	Bait	Mud/Sand Habitat-Bait -	0	0	0	0	0	0	0	1	0	0	0	0	0	0	0	0	0	0	0	0	0	0	0	0	0	0	0	0	0	0	Mud/Sand Habitat-Bait	-
Currents	Gear	Currents-Gear +	0	0	0	0	0	0	0	1	0	0	0	0	0	0	0	0	0	0	0	0	0	0	0	0	0	0	0	0	0	0	Currents-Gear	+
Currents	Gear	Currents-Gear -	0	0	0	0	0	0	0	0	0	0	0	0	0	0	0	0	0	0	0	0	0	1	0	0	0	0	0	0	0	0	Currents-Gear	-
Currents	Coastal Sargassum	Currents-Coastal Sargassum -	0	0	0	0	0	0	0	1	0	0	0	0	0	0	0	0	0	0	0	0	0	0	0	0	0	0	0	0	0	0	Currents-Coastal Sargassum	-
Currents	Derelict Fishing Gear	Currents-Derelict Fishing Gear +	0	0	0	0	0	0	0	1	0	0	0	0	0	0	0	0	0	0	0	0	0	0	0	0	0	0	0	0	0	0	Currents-Derelict Fishing Gear	+
Currents	Ocean Sargassum	Currents-Ocean Sargassum +	0	0	0	0	0	0	0	1	0	0	0	0	0	0	0	0	0	0	0	0	0	0	0	0	0	0	0	0	0	0	Currents-Ocean Sargassum	+
Forage Fish Availability	Target Species Catchability	Forage Fish Availability-Target Species Catchability +	0	0	0	0	0	0	0	1	0	0	0	0	0	0	0	0	0	0	0	0	0	0	0	0	0	0	0	0	0	0	Forage Fish Availability-Target Species Catchability	+
Marinas	Pollution	Marinas-Pollution +	0	0	0	0	0	0	0	1	0	0	0	0	0	0	0	0	0	0	0	0	0	0	0	0	0	0	0	0	0	0	Marinas-Pollution	+
Marinas	Water Quality	Marinas-Water Quality -	0	0	0	0	0	0	0	0	0	1	0	0	0	0	0	0	0	0	0	0	0	0	0	0	0	0	0	0	0	0	Marinas-Water Quality	-
Wind	Lobster	Wind-Lobster +	0	0	0	0	0	0	0	1	0	0	0	0	0	0	0	0	0	0	0	0	0	0	0	0	0	0	0	0	0	0	Wind-Lobster	+
Lobster	Socioeconomy of Fishers	Lobster-Socioeconomy of Fishers +	0	0	0	0	0	0	0	1	0	0	0	0	0	0	0	0	0	0	0	0	0	0	0	0	0	0	0	0	0	0	Lobster-Socioeconomy of Fishers	+
Ocean Sargassum	Bait	Ocean Sargassum-Bait +	0	0	0	0	0	0	0	1	0	0	0	0	0	0	0	0	0	0	0	0	0	0	0	0	0	0	0	0	0	0	Ocean Sargassum-Bait	+
Ocean Sargassum	Vessel Operation	Ocean Sargassum-Vessel Operation -	0	0	0	0	0	0	0	1	0	0	0	0	0	0	0	0	0	0	0	0	0	0	0	0	0	0	0	0	0	0	Ocean Sargassum-Vessel Operation	-
Nutrients	Fisheries	Nutrients-Fisheries -	0	0	0	0	0	0	0	0	1	0	0	0	0	0	0	0	0	0	0	0	0	0	0	0	0	0	0	0	0	0	Nutrients-Fisheries	-
Non Point Pollution	Marine Debris	Non Point Pollution-Marine Debris +	0	0	0	0	0	0	0	0	0	1	0	0	0	0	0	0	0	0	0	0	0	0	0	0	0	0	0	0	0	0	Non Point Pollution-Marine Debris	+
Non Point Pollution	Invasive Species	Non Point Pollution-Invasive Species +	0	0	0	0	0	0	0	0	0	1	0	0	0	0	0	0	0	0	0	0	0	0	0	0	0	0	0	0	0	0	Non Point Pollution-Invasive Species	+
Non Point Pollution	Endangered Species	Non Point Pollution-Endangered Species -	0	0	0	0	0	0	0	0	1	1	0	0	0	0	0	0	0	0	0	0	0	0	0	0	0	0	0	0	0	0	Non Point Pollution-Endangered Species	-
Non Point Pollution	Inshore Reefs	Non Point Pollution-Inshore Reefs -	0	0	0	0	0	0	0	0	1	0	0	0	0	0	0	0	0	0	0	0	0	0	0	0	0	0	0	0	0	0	Non Point Pollution-Inshore Reefs	-
Non Point Pollution	Fisheries Resources	Non Point Pollution-Fisheries Resources -	0	0	0	0	0	0	0	0	0	1	0	0	0	0	0	0	0	0	0	0	1	0	0	0	0	0	0	0	0	0	Non Point Pollution-Fisheries Resources	-
Recycling	Run Off	Recycling-Run Off +	0	0	0	0	0	0	0	0	1	0	0	0	0	0	0	0	0	0	0	0	0	0	0	0	0	0	0	0	0	0	Recycling-Run Off	+
Recycling	Run Off of Landfills	Recycling-Run Off of Landfills +	0	0	0	0	0	0	0	0	1	0	0	0	0	0	0	0	0	0	0	0	0	0	0	0	0	0	0	0	0	0	Recycling-Run Off of Landfills	+
Restoration	Non Point Pollution	Restoration-Non Point Pollution -	0	0	0	0	0	0	0	0	0	1	0	0	0	0	0	0	0	0	0	0	0	0	0	0	0	0	0	0	0	0	Restoration-Non Point Pollution	-
Restoration	Nursery Habitats	Restoration-Nursery Habitats +	0	0	0	0	0	0	0	0	0	1	0	0	0	0	0	0	0	0	0	0	0	0	0	0	0	0	0	0	0	0	Restoration-Nursery Habitats	+
Restoration	Run Off	Restoration-Run Off -	0	0	0	0	0	0	0	0	1	0	0	0	0	0	0	0	0	0	0	0	0	0	0	0	0	0	0	0	0	0	Restoration-Run Off	-
Restoration	Erosion	Restoration-Erosion -	0	0	0	0	0	0	0	0	0	1	0	0	0	0	0	0	0	0	0	0	0	0	0	0	0	0	0	0	0	0	Restoration-Erosion	-
Restoration	Water Quality	Restoration-Water Quality +	0	0	0	0	0	0	0	0	0	1	0	0	0	0	1	0	0	0	0	0	0	0	0	0	0	0	0	0	0	0	Restoration-Water Quality	+
Sewage	Inshore Reefs	Sewage-Inshore Reefs -	0	0	0	0	0	0	0	0	1	0	0	0	0	0	0	0	0	0	0	0	0	0	0	0	0	0	0	0	0	0	Sewage-Inshore Reefs	-
Live Aboard House Boats/Private Vessels	Compliance	Live Aboard House Boats/Private Vessels-Compliance -	0	0	0	0	0	0	0	0	1	0	0	0	0	0	0	0	0	0	0	0	0	0	0	0	0	0	0	0	0	0	Live Aboard House Boats/Private Vessels-Compliance	-
Live Aboard House Boats/Private Vessels	Mangroves	Live Aboard House Boats/Private Vessels-Mangroves -	0	0	0	0	0	0	0	0	1	0	0	0	0	0	0	0	0	0	0	0	0	0	0	0	0	0	0	0	0	0	Live Aboard House Boats/Private Vessels-Mangroves	-
Live Aboard House Boats/Private Vessels	Water Quality	Live Aboard House Boats/Private Vessels-Water Quality -	0	0	0	0	0	0	0	0	1	0	0	0	0	0	0	0	0	0	0	0	0	0	0	0	0	0	0	0	0	0	Live Aboard House Boats/Private Vessels-Water Quality	-
Tourism	Non Point Pollution	Tourism-Non Point Pollution +	0	0	0	0	0	0	0	0	1	0	0	0	0	0	0	0	0	0	0	0	0	0	0	0	0	0	0	0	0	0	Tourism-Non Point Pollution	+
Marine Debris	Estuary	Marine Debris-Estuary -	0	0	0	0	0	0	0	0	1	0	0	0	0	0	0	0	0	0	0	0	0	0	0	0	0	0	0	0	0	0	Marine Debris-Estuary	-
Marine Debris	Coral Reefs	Marine Debris-Coral Reefs -	0	0	0	0	0	0	0	0	0	1	0	0	0	0	0	0	0	0	0	0	0	0	0	0	0	0	0	0	0	0	Marine Debris-Coral Reefs	-
Marine Debris	Endangered Species	Marine Debris-Endangered Species -	0	0	0	0	0	0	0	0	0	1	0	0	0	0	0	0	0	0	0	0	0	0	0	0	0	0	0	0	0	0	Marine Debris-Endangered Species	-
Marine Debris	Water Quality	Marine Debris-Water Quality -	0	0	0	0	0	0	0	0	0	1	0	0	0	0	0	1	0	0	0	0	0	0	0	0	0	0	0	0	0	0	Marine Debris-Water Quality	-
Marine Debris	Fisheries Resources	Marine Debris-Fisheries Resources +	0	0	0	0	0	0	0	0	0	0	0	0	0	0	0	0	0	0	1	0	0	0	0	0	0	0	0	0	0	0	Marine Debris-Fisheries Resources	+
Marine Debris	Fisheries Resources	Marine Debris-Fisheries Resources -	0	0	0	0	0	0	0	0	0	1	0	0	0	0	0	0	0	0	0	0	0	1	0	0	0	0	0	0	0	0	Marine Debris-Fisheries Resources	-
Marine Debris	Commercial Fishers	Marine Debris-Commercial Fishers -	0	0	0	0	0	0	0	0	0	1	0	0	0	0	0	0	0	0	0	0	0	1	0	0	0	0	1	0	0	0	Marine Debris-Commercial Fishers	-
Compliance	Law Enforcement	Compliance-Law Enforcement +	0	0	0	0	0	0	0	0	1	0	0	0	0	0	0	0	0	1	0	0	0	0	0	0	0	0	0	0	0	0	Compliance-Law Enforcement	+
Communication	Compliance	Communication-Compliance +	0	0	0	0	0	0	0	0	1	0	0	0	0	0	0	0	0	0	0	0	0	0	0	0	0	0	0	0	0	0	Communication-Compliance	+
Communication	Education/Outreach	Communication-Education/Outreach +	0	0	0	0	0	0	0	0	1	0	0	0	0	0	0	0	0	0	0	0	0	0	0	0	0	0	0	0	0	0	Communication-Education/Outreach	+
Communication	Council Authority	Communication-Council Authority -	0	0	0	0	0	0	0	0	1	0	0	0	0	0	0	0	0	0	0	0	0	0	0	0	0	0	0	0	0	0	Communication-Council Authority	-
Education/Outreach	Marine Debris	Education/Outreach-Marine Debris +	0	0	0	0	0	0	0	0	0	1	0	0	0	0	0	0	0	0	0	0	0	0	0	0	0	0	0	0	0	0	Education/Outreach-Marine Debris	+
Education/Outreach	Marine Debris	Education/Outreach-Marine Debris -	0	0	0	0	0	0	0	0	1	0	0	0	0	0	0	0	0	0	0	0	0	0	0	0	0	0	0	0	0	0	Education/Outreach-Marine Debris	-
Education/Outreach	Managers	Education/Outreach-Managers +	0	0	0	0	0	0	0	0	1	0	0	0	0	0	0	0	0	0	0	0	0	0	0	0	0	0	0	0	0	0	Education/Outreach-Managers	+
Education/Outreach	Human Population	Education/Outreach-Human Population +	0	0	0	0	0	0	0	0	1	0	0	0	0	0	0	0	0	0	0	0	0	0	0	0	0	1	0	0	0	0	Education/Outreach-Human Population	+
Education/Outreach	Endangered Species	Education/Outreach-Endangered Species +	0	0	0	0	0	0	0	0	0	1	0	0	0	1	0	0	0	0	0	0	0	0	0	0	0	0	0	0	0	0	Education/Outreach-Endangered Species	+
Education/Outreach	Coastal Development	Education/Outreach-Coastal Development +	0	0	0	0	0	0	0	0	0	1	0	0	0	0	0	0	0	0	0	0	0	0	0	0	0	0	0	0	0	0	Education/Outreach-Coastal Development	+
Education/Outreach	Moorings	Education/Outreach-Moorings +	0	0	0	0	0	0	0	0	0	1	0	0	0	0	0	0	0	0	0	0	0	0	0	0	0	0	0	0	0	0	Education/Outreach-Moorings	+
Education/Outreach	MPAs	Education/Outreach-MPAs +	0	0	0	0	0	0	0	0	0	1	1	1	0	0	0	0	0	0	0	0	0	0	0	0	0	0	0	0	0	0	Education/Outreach-MPAs	+
Non Point Pollution	Estuary	Non Point Pollution-Estuary -	0	0	0	0	0	0	0	0	1	0	0	0	0	0	0	0	0	0	0	0	0	0	0	0	0	0	0	0	0	0	Non Point Pollution-Estuary	-
Non Point Pollution	Fisheries	Non Point Pollution-Fisheries -	0	0	0	0	0	0	0	0	1	0	0	0	0	0	0	0	0	0	0	0	0	0	0	0	0	0	0	0	0	0	Non Point Pollution-Fisheries	-
Non Point Pollution	Mangroves	Non Point Pollution-Mangroves -	0	0	0	0	0	0	0	0	1	0	0	0	0	0	0	1	0	0	0	0	0	0	0	0	0	0	0	0	0	0	Non Point Pollution-Mangroves	-
Non Point Pollution	Seagrass	Non Point Pollution-Seagrass -	0	0	0	0	0	0	0	0	1	0	0	0	0	0	0	0	0	0	0	0	0	0	0	0	0	0	0	0	0	0	Non Point Pollution-Seagrass	-
Pump Out Stations	Sewage	Pump Out Stations-Sewage +	0	0	0	0	0	0	0	0	1	0	0	0	0	0	0	0	0	0	0	0	0	0	0	0	0	0	0	0	0	0	Pump Out Stations-Sewage	+
Pump Out Stations	Water Quality	Pump Out Stations-Water Quality +	0	0	0	0	0	0	0	0	0	0	0	0	0	1	0	0	0	0	0	0	0	0	0	0	0	0	0	0	0	0	Pump Out Stations-Water Quality	+
Pump Out Stations	Water Quality	Pump Out Stations-Water Quality -	0	0	0	0	0	0	0	0	1	0	0	0	0	0	0	0	0	0	0	0	0	0	0	0	0	0	0	0	0	0	Pump Out Stations-Water Quality	-
Law Enforcement	Non Point Pollution	Law Enforcement-Non Point Pollution -	0	0	0	0	0	0	0	0	0	1	0	0	0	0	0	0	0	0	0	0	0	0	0	0	0	0	0	0	0	0	Law Enforcement-Non Point Pollution	-
Law Enforcement	Live Aboard House Boats/Private Vessels	Law Enforcement-Live Aboard House Boats/Private Vessels +	0	0	0	0	0	0	0	0	1	0	0	0	0	0	0	0	0	0	0	0	0	0	0	0	0	0	0	0	0	0	Law Enforcement-Live Aboard House Boats/Private Vessels	+
Law Enforcement	Run Off	Law Enforcement-Run Off -	0	0	0	0	0	0	0	0	1	0	0	0	0	0	0	0	0	0	0	0	0	0	0	0	0	0	0	1	0	0	Law Enforcement-Run Off	-
Law Enforcement	Water Quality	Law Enforcement-Water Quality +	0	0	0	0	0	0	0	0	1	0	0	0	0	0	0	0	0	0	0	0	0	0	0	0	0	0	0	0	0	0	Law Enforcement-Water Quality	+
Law Enforcement	MPAs	Law Enforcement-MPAs +	0	0	0	0	0	0	0	0	0	1	0	0	0	0	0	0	0	0	0	0	0	0	0	0	0	0	0	0	0	0	Law Enforcement-MPAs	+
Law Enforcement	MPAs	Law Enforcement-MPAs -	0	0	0	0	0	0	0	0	0	0	0	0	1	0	0	0	0	0	0	0	0	0	0	0	0	0	0	0	0	0	Law Enforcement-MPAs	-
Law Enforcement	Fish Market	Law Enforcement-Fish Market +	0	0	0	0	0	0	0	0	0	1	0	0	0	0	0	0	0	0	0	0	0	0	0	0	0	0	0	0	0	0	Law Enforcement-Fish Market	+
Commercial Fishers	Marine Debris	Commercial Fishers-Marine Debris +	0	0	0	0	0	0	0	0	0	1	0	0	0	0	0	0	0	0	0	0	0	0	0	0	0	0	0	0	0	0	Commercial Fishers-Marine Debris	+
Commercial Fishers	Coral Reefs	Commercial Fishers-Coral Reefs -	0	0	0	0	0	0	0	0	0	1	0	0	1	0	0	0	0	0	0	0	0	0	0	0	0	0	0	0	0	0	Commercial Fishers-Coral Reefs	-
Commercial Fishers	Endangered Species	Commercial Fishers-Endangered Species -	0	0	0	0	0	0	0	0	0	1	0	0	0	0	0	0	0	0	0	0	0	0	0	0	0	0	0	0	0	0	Commercial Fishers-Endangered Species	-
Coral Reefs	Essential Fish Habitats	Coral Reefs-Essential Fish Habitats -	0	0	0	0	0	0	0	0	1	0	0	0	0	0	0	0	0	0	0	0	0	0	0	0	0	0	0	0	0	0	Coral Reefs-Essential Fish Habitats	-
Invasive Species	Nursery Habitats	Invasive Species-Nursery Habitats -	0	0	0	0	0	0	0	0	0	1	0	0	0	0	0	0	0	0	0	0	0	0	0	0	0	0	0	0	0	0	Invasive Species-Nursery Habitats	-
Invasive Species	Marine Diseases	Invasive Species-Marine Diseases -	0	0	0	0	0	0	0	0	1	0	0	0	0	0	0	0	0	0	0	0	0	0	0	0	0	0	0	0	0	0	Invasive Species-Marine Diseases	-
Invasive Species	Endangered Species	Invasive Species-Endangered Species -	0	0	0	0	0	0	0	0	0	1	0	0	0	0	0	0	0	0	0	0	0	0	0	0	0	0	0	0	0	0	Invasive Species-Endangered Species	-
Marine Diseases	Inshore Reefs	Marine Diseases-Inshore Reefs -	0	0	0	0	0	0	0	0	1	0	0	0	0	0	0	0	0	0	0	0	0	0	0	0	0	0	0	0	0	0	Marine Diseases-Inshore Reefs	-
Endangered Species	Coastal Development	Endangered Species-Coastal Development -	0	0	0	0	0	0	0	0	0	1	0	0	0	0	0	0	0	0	0	0	0	0	0	0	0	0	0	0	0	0	Endangered Species-Coastal Development	-
Endangered Species	Commercial Fishers	Endangered Species-Commercial Fishers -	0	0	0	0	0	0	0	0	0	1	0	0	0	0	0	0	0	0	0	0	0	0	0	0	0	0	0	0	0	0	Endangered Species-Commercial Fishers	-
Regulation	Law Enforcement	Regulation-Law Enforcement -	0	0	0	0	0	0	0	0	1	0	0	0	0	0	0	0	0	0	0	0	0	0	0	0	0	0	0	0	0	0	Regulation-Law Enforcement	-
Local Economy	Estuary	Local Economy-Estuary +	0	0	0	0	0	0	0	0	1	0	0	0	0	0	0	0	0	0	0	0	0	0	0	0	0	0	0	0	0	0	Local Economy-Estuary	+
Local Economy	Law Enforcement	Local Economy-Law Enforcement +	0	0	0	0	0	0	0	0	1	0	0	0	0	0	0	0	0	0	0	0	0	0	0	0	0	0	0	0	0	0	Local Economy-Law Enforcement	+
Rain	Fisheries	Rain-Fisheries -	0	0	0	0	0	0	0	0	1	0	0	0	0	0	0	0	0	0	1	0	0	0	0	0	0	0	0	0	0	0	Rain-Fisheries	-
Currents	Sargassum	Currents-Sargassum +	0	0	0	0	0	0	0	0	1	0	0	0	0	0	0	0	0	0	0	1	0	0	0	0	0	0	0	0	0	0	Currents-Sargassum	+
Law Enforcement	Essential Fish Habitats	Law Enforcement-Essential Fish Habitats -	0	0	0	0	0	0	0	0	1	0	0	0	0	0	0	0	0	0	0	0	0	0	0	0	0	0	0	0	0	0	Law Enforcement-Essential Fish Habitats	-
Coastal Development	Endangered Species	Coastal Development-Endangered Species -	0	0	0	0	0	0	0	0	0	1	0	0	0	0	0	0	0	0	0	0	0	0	0	0	0	0	0	0	0	0	Coastal Development-Endangered Species	-
Coastal Development	Commercial Fishers	Coastal Development-Commercial Fishers +	0	0	0	0	0	0	0	0	0	1	0	0	0	0	0	0	0	0	0	0	0	0	0	0	0	0	0	0	0	0	Coastal Development-Commercial Fishers	+
Run Off	Marine Debris	Run Off-Marine Debris +	0	0	0	0	0	0	0	0	1	0	0	0	0	0	0	0	0	0	1	0	0	0	0	0	0	0	1	0	0	0	Run Off-Marine Debris	+
Run Off	Inshore Reefs	Run Off-Inshore Reefs -	0	0	0	0	0	0	0	0	1	0	0	0	0	0	0	0	0	0	0	0	0	0	0	0	0	0	0	0	0	0	Run Off-Inshore Reefs	-
Run Off	Essential Fish Habitats	Run Off-Essential Fish Habitats -	0	0	0	0	0	0	0	0	1	0	0	0	0	0	0	0	0	0	0	0	0	0	0	0	0	0	0	0	0	0	Run Off-Essential Fish Habitats	-
Tidal Waves	Coral Reefs	Tidal Waves-Coral Reefs +	0	0	0	0	0	0	0	0	0	1	0	0	0	0	0	0	0	0	0	0	0	0	0	0	0	0	0	0	0	0	Tidal Waves-Coral Reefs	+
Tidal Waves	Nursery Habitats	Tidal Waves-Nursery Habitats +	0	0	0	0	0	0	0	0	0	1	0	0	0	0	0	0	0	0	0	0	0	0	0	0	0	0	0	0	0	0	Tidal Waves-Nursery Habitats	+
Tidal Waves	Fisheries	Tidal Waves-Fisheries -	0	0	0	0	0	0	0	0	1	0	0	0	0	0	0	0	0	0	1	0	0	0	0	0	0	0	0	0	0	0	Tidal Waves-Fisheries	-
Tidal Waves	Water Quality	Tidal Waves-Water Quality +	0	0	0	0	0	0	0	0	1	0	0	0	0	0	0	0	0	0	0	0	0	0	0	0	0	0	0	0	0	0	Tidal Waves-Water Quality	+
Tidal Waves	Fisheries Resources	Tidal Waves-Fisheries Resources +	0	0	0	0	0	0	0	0	0	1	0	0	0	0	0	0	0	0	0	0	0	0	0	0	0	0	0	0	0	0	Tidal Waves-Fisheries Resources	+
Tidal Waves	Lobster	Tidal Waves-Lobster +	0	0	0	0	0	0	0	0	1	0	0	0	0	0	0	0	0	0	1	0	0	0	0	0	0	0	0	0	0	0	Tidal Waves-Lobster	+
Ballast Water	Law Enforcement	Ballast Water-Law Enforcement +	0	0	0	0	0	0	0	0	1	0	0	0	0	0	0	0	0	0	0	0	0	0	0	0	0	0	0	0	0	0	Ballast Water-Law Enforcement	+
Ballast Water	Invasive Species	Ballast Water-Invasive Species +	0	0	0	0	0	0	0	0	1	0	0	0	0	0	0	0	0	0	0	0	0	0	0	0	0	0	0	0	0	0	Ballast Water-Invasive Species	+
Ballast Water	Inshore Reefs	Ballast Water-Inshore Reefs -	0	0	0	0	0	0	0	0	1	0	0	0	0	0	0	0	0	0	0	0	0	0	0	0	0	0	0	0	0	0	Ballast Water-Inshore Reefs	-
Ballast Water	Off-shore Reefs	Ballast Water-Off-shore Reefs -	0	0	0	0	0	0	0	0	1	0	0	0	0	0	0	0	0	0	0	0	0	0	0	0	0	0	0	0	0	0	Ballast Water-Off-shore Reefs	-
Ballast Water	Essential Fish Habitats	Ballast Water-Essential Fish Habitats -	0	0	0	0	0	0	0	0	1	0	0	0	0	0	0	0	0	0	0	0	0	0	0	0	0	0	0	0	0	0	Ballast Water-Essential Fish Habitats	-
Large Vessels	Coral Reefs	Large Vessels-Coral Reefs -	0	0	0	0	0	0	0	0	0	1	0	0	0	0	0	0	0	0	0	0	0	0	0	0	0	0	0	0	0	0	Large Vessels-Coral Reefs	-
Large Vessels	Nursery Habitats	Large Vessels-Nursery Habitats -	0	0	0	0	0	0	0	0	0	1	0	0	0	0	0	0	0	0	0	0	0	0	0	0	0	0	0	0	0	0	Large Vessels-Nursery Habitats	-
Large Vessels	Marine Diseases	Large Vessels-Marine Diseases -	0	0	0	0	0	0	0	0	1	0	0	0	0	0	0	0	0	0	0	0	0	0	0	0	0	0	0	0	0	0	Large Vessels-Marine Diseases	-
Large Vessels	Endangered Species	Large Vessels-Endangered Species -	0	0	0	0	0	0	0	0	0	1	0	0	0	0	0	0	0	0	0	0	0	0	0	0	0	0	0	0	0	0	Large Vessels-Endangered Species	-
Hurricanes	Non Point Pollution	Hurricanes-Non Point Pollution +	0	0	0	0	0	0	0	0	0	1	0	0	0	0	0	0	0	0	0	0	0	0	0	0	0	0	0	0	0	0	Hurricanes-Non Point Pollution	+
Hurricanes	Industrial Pollution	Hurricanes-Industrial Pollution +	0	0	0	0	0	0	0	0	0	1	0	0	0	0	0	0	0	0	0	0	0	0	0	0	0	0	0	0	0	0	Hurricanes-Industrial Pollution	+
Hurricanes	Marine Debris	Hurricanes-Marine Debris +	0	0	0	0	0	0	0	0	0	1	0	0	0	0	0	0	0	0	0	0	0	0	0	0	0	0	0	0	0	0	Hurricanes-Marine Debris	+
Hurricanes	Endangered Species	Hurricanes-Endangered Species -	0	0	0	0	0	0	0	0	0	1	0	0	0	0	0	0	0	0	0	0	0	0	0	0	0	0	0	0	0	0	Hurricanes-Endangered Species	-
Hurricanes	Tidal Waves	Hurricanes-Tidal Waves +	0	0	0	0	0	0	0	0	0	1	0	0	0	0	0	0	0	0	0	0	0	0	0	0	0	0	0	0	0	0	Hurricanes-Tidal Waves	+
Large Vessels	Marine Debris	Large Vessels-Marine Debris +	0	0	0	0	0	0	0	0	1	0	0	0	0	0	0	0	0	0	0	0	0	0	0	0	0	0	0	0	0	0	Large Vessels-Marine Debris	+
Large Vessels	Marine Diseases	Large Vessels-Marine Diseases +	0	0	0	0	0	0	0	0	1	0	0	0	0	0	0	0	0	0	0	0	0	0	0	0	0	0	0	0	0	0	Large Vessels-Marine Diseases	+
Large Vessels	Anchoring	Large Vessels-Anchoring +	0	0	0	0	0	0	0	0	1	0	0	0	0	0	0	0	0	0	0	0	0	0	0	0	0	0	0	0	0	0	Large Vessels-Anchoring	+
Large Vessels	Off-shore Reefs	Large Vessels-Off-shore Reefs -	0	0	0	0	0	0	0	0	1	0	0	0	0	0	0	0	0	0	0	0	0	0	0	0	0	0	0	0	0	0	Large Vessels-Off-shore Reefs	-
Wind	Fisheries	Wind-Fisheries -	0	0	0	0	0	0	0	0	1	0	0	0	0	0	0	0	0	0	1	0	0	0	0	0	0	0	0	0	0	0	Wind-Fisheries	-
Dredging	Marine Diseases	Dredging-Marine Diseases +	0	0	0	0	0	0	0	0	1	0	0	0	0	0	0	0	0	0	0	0	0	0	0	0	0	0	0	0	0	0	Dredging-Marine Diseases	+
Dredging	Mangroves	Dredging-Mangroves -	0	0	0	0	0	0	0	0	1	0	0	0	0	0	0	0	0	0	0	0	0	0	0	0	0	0	0	0	0	0	Dredging-Mangroves	-
Anchoring	Inshore Reefs	Anchoring-Inshore Reefs -	0	0	0	0	0	0	0	0	1	0	0	0	0	0	0	0	0	0	0	0	0	0	0	0	0	0	0	0	0	0	Anchoring-Inshore Reefs	-
Water Quality	Endangered Species	Water Quality-Endangered Species +	0	0	0	0	0	0	0	0	0	1	0	0	0	0	0	0	0	0	0	0	0	0	0	0	0	0	0	0	0	0	Water Quality-Endangered Species	+
Water Quality	Inshore Reefs	Water Quality-Inshore Reefs -	0	0	0	0	0	0	0	0	1	0	0	0	0	0	0	0	0	0	0	0	0	0	0	0	0	0	0	0	0	0	Water Quality-Inshore Reefs	-
Water Quality	Off-shore Reefs	Water Quality-Off-shore Reefs -	0	0	0	0	0	0	0	0	1	0	0	0	0	0	0	0	0	0	0	0	0	0	0	0	0	0	0	0	0	0	Water Quality-Off-shore Reefs	-
Moorings	Coral Reefs	Moorings-Coral Reefs +	0	0	0	0	0	0	0	0	0	1	1	0	0	0	0	0	0	0	0	0	0	0	0	0	0	0	0	0	0	0	Moorings-Coral Reefs	+
Moorings	Coral Reefs	Moorings-Coral Reefs -	0	0	0	0	0	0	0	0	0	0	0	0	0	0	1	0	0	0	0	0	0	0	0	0	0	0	0	0	0	0	Moorings-Coral Reefs	-
Moorings	Endangered Species	Moorings-Endangered Species +	0	0	0	0	0	0	0	0	0	1	0	0	0	0	0	0	0	0	0	0	0	0	0	0	0	0	0	0	0	0	Moorings-Endangered Species	+
Government Agencies	Coastal Human Communities	Government Agencies-Coastal Human Communities +	0	0	0	0	0	0	0	0	1	0	0	0	0	0	0	0	0	0	0	0	0	0	0	0	0	0	0	0	0	0	Government Agencies-Coastal Human Communities	+
MPAs	Estuary	MPAs-Estuary +	0	0	0	0	0	0	0	0	1	0	0	0	0	0	0	0	0	0	0	0	0	0	0	0	0	0	0	0	0	0	MPAs-Estuary	+
MPAs	Coral Reefs	MPAs-Coral Reefs +	0	0	0	0	0	0	0	0	0	1	0	1	1	0	0	0	0	0	0	0	0	0	0	0	0	0	0	0	0	0	MPAs-Coral Reefs	+
MPAs	Invasive Species	MPAs-Invasive Species +	0	0	0	0	0	0	0	0	0	1	0	0	0	0	0	0	0	0	0	0	0	0	0	0	0	0	0	0	0	0	MPAs-Invasive Species	+
MPAs	Endangered Species	MPAs-Endangered Species +	0	0	0	0	0	0	0	0	0	1	0	0	0	0	0	0	0	0	0	0	0	0	0	0	0	0	0	0	0	0	MPAs-Endangered Species	+
MPAs	Seagrass	MPAs-Seagrass +	0	0	0	0	0	0	0	0	1	0	0	1	0	0	0	0	0	0	0	0	0	0	0	0	0	0	0	0	0	0	MPAs-Seagrass	+
MPAs	Inshore Reefs	MPAs-Inshore Reefs +	0	0	0	0	0	0	0	0	1	0	0	0	0	0	0	0	0	0	0	0	0	0	0	0	0	0	0	0	0	0	MPAs-Inshore Reefs	+
MPAs	Off-shore Reefs	MPAs-Off-shore Reefs +	0	0	0	0	0	0	0	0	1	0	0	0	0	0	0	0	0	0	0	0	0	0	0	0	0	0	0	0	0	0	MPAs-Off-shore Reefs	+
MPAs	Closure	MPAs-Closure +	0	0	0	0	0	0	0	0	1	0	0	0	0	0	0	0	0	0	0	0	0	0	0	0	0	0	0	0	0	0	MPAs-Closure	+
MPAs	Fisheries Resources	MPAs-Fisheries Resources +	0	0	0	0	0	0	0	0	1	1	0	0	0	0	0	0	0	0	0	0	0	0	0	0	0	0	0	0	0	0	MPAs-Fisheries Resources	+
MPAs	Commercial Fishers	MPAs-Commercial Fishers +	0	0	0	0	0	0	0	0	0	1	0	0	0	0	0	0	0	0	0	0	0	0	0	0	0	0	0	0	0	0	MPAs-Commercial Fishers	+
MPAs	Commercial Fishers	MPAs-Commercial Fishers -	0	0	0	0	0	0	0	0	0	0	0	0	0	0	0	0	0	0	0	0	0	0	0	0	0	0	1	0	0	0	MPAs-Commercial Fishers	-
Local Cultural and Religious Traditions	S-E	Local Cultural and Religious Traditions-S-E +	0	0	0	0	0	0	0	0	1	0	0	0	0	0	0	0	0	0	0	0	0	0	0	0	0	0	0	0	0	0	Local Cultural and Religious Traditions-S-E	+
Sargassum	Restoration	Sargassum-Restoration -	0	0	0	0	0	0	0	0	0	1	0	0	0	0	0	0	0	0	0	0	0	0	0	0	0	0	0	0	0	0	Sargassum-Restoration	-
Sargassum	Recruitment	Sargassum-Recruitment +	0	0	0	0	0	0	0	0	1	0	0	0	0	0	0	0	0	0	0	0	0	0	0	0	0	0	0	0	0	0	Sargassum-Recruitment	+
Sargassum	Invasive Species	Sargassum-Invasive Species +	0	0	0	0	0	0	0	0	1	1	0	0	0	0	0	0	0	0	0	0	0	0	0	1	0	0	0	0	0	0	Sargassum-Invasive Species	+
Sargassum	Endangered Species	Sargassum-Endangered Species +	0	0	0	0	0	0	0	0	0	1	0	0	0	0	0	0	0	0	0	0	0	0	0	0	0	0	0	0	0	0	Sargassum-Endangered Species	+
Sargassum	Run Off	Sargassum-Run Off -	0	0	0	0	0	0	0	0	1	0	0	0	0	0	0	0	0	0	0	0	0	0	0	0	0	0	0	0	0	0	Sargassum-Run Off	-
Sargassum	Inshore Reefs	Sargassum-Inshore Reefs -	0	0	0	0	0	0	0	0	1	0	0	0	0	0	0	0	0	0	0	0	0	0	0	0	0	0	0	0	0	0	Sargassum-Inshore Reefs	-
Sargassum	Air Quality	Sargassum-Air Quality -	0	0	0	0	0	0	0	0	1	0	0	0	0	0	0	0	0	0	0	0	0	0	0	0	0	0	0	0	0	0	Sargassum-Air Quality	-
Sargassum	Commercial Fishers	Sargassum-Commercial Fishers -	0	0	0	0	0	0	0	0	0	1	0	0	0	0	0	0	0	0	1	0	1	1	0	0	0	0	0	0	0	0	Sargassum-Commercial Fishers	-
Sargassum	Commercial Fishers	Sargassum-Commercial Fishers /	0	0	0	0	0	0	0	0	0	0	0	0	0	0	0	0	0	0	0	0	0	0	0	1	0	0	0	0	0	0	Sargassum-Commercial Fishers	/
Nassau Grouper	Invasive Species	Nassau Grouper-Invasive Species +	0	0	0	0	0	0	0	0	1	0	0	0	0	0	0	0	0	0	0	0	0	0	0	0	0	0	0	0	0	0	Nassau Grouper-Invasive Species	+
Management	Nassau Grouper	Management-Nassau Grouper +	0	0	0	0	0	0	0	0	1	0	0	0	0	0	0	0	0	0	0	0	0	0	0	0	0	0	0	0	0	0	Management-Nassau Grouper	+
Management	Government Agencies	Management-Government Agencies +	0	0	0	0	0	0	0	0	1	0	0	0	0	0	0	0	0	0	0	0	0	0	0	0	0	0	0	0	0	0	Management-Government Agencies	+
Natural Disaster Response	Hurricanes	Natural Disaster Response-Hurricanes -	0	0	0	0	0	0	0	0	1	0	0	0	0	0	0	0	0	0	0	0	0	0	0	0	0	0	0	0	0	0	Natural Disaster Response-Hurricanes	-
Natural Disaster Response	Sargassum	Natural Disaster Response-Sargassum -	0	0	0	0	0	0	0	0	1	0	0	0	0	0	0	0	0	0	0	0	0	0	0	0	0	0	0	0	0	0	Natural Disaster Response-Sargassum	-
Large Vessels	Ballast Water	Large Vessels-Ballast Water +	0	0	0	0	0	0	0	0	1	0	0	0	0	0	0	0	0	0	0	0	0	0	0	0	0	0	0	0	0	0	Large Vessels-Ballast Water	+
Large Vessels	Moorings	Large Vessels-Moorings +	0	0	0	0	0	0	0	0	1	0	0	0	0	0	0	0	0	0	0	0	0	0	0	0	0	0	0	0	0	0	Large Vessels-Moorings	+
Large Vessels	Sewage	Large Vessels-Sewage +	0	0	0	0	0	0	0	0	1	0	0	0	0	0	0	0	0	0	0	0	0	0	0	0	0	0	0	0	0	0	Large Vessels-Sewage	+
Large Vessels	Non Point Pollution	Large Vessels-Non Point Pollution +	0	0	0	0	0	0	0	0	1	0	0	0	0	0	0	0	0	0	0	0	1	0	0	0	0	0	0	0	0	0	Large Vessels-Non Point Pollution	+
Management	Sewage	Management-Sewage +	0	0	0	0	0	0	0	0	1	0	0	0	0	0	0	0	0	0	0	0	0	0	0	0	0	0	0	0	0	0	Management-Sewage	+
Management	S-E	Management-S-E +	0	0	0	0	0	0	0	0	1	0	0	0	0	0	0	0	0	0	0	0	0	0	0	0	0	0	0	0	0	0	Management-S-E	+
Regulation	Law Enforcement	Regulation-Law Enforcement +	0	0	0	0	0	0	0	0	1	0	0	0	0	0	0	0	0	0	0	0	0	0	0	0	0	0	0	0	0	0	Regulation-Law Enforcement	+
S-E	Fish Market	S-E-Fish Market +	0	0	0	0	0	0	0	0	1	0	0	0	0	0	0	0	0	0	0	0	0	0	0	0	0	0	0	0	0	0	S-E-Fish Market	+
Large Vessels	Management	Large Vessels-Management -	0	0	0	0	0	0	0	0	1	0	0	0	0	0	0	0	0	0	0	0	0	0	0	0	0	0	0	0	0	0	Large Vessels-Management	-
Socioeconomy of Fishers	Commercial Fishers	Socioeconomy of Fishers-Commercial Fishers -	0	0	0	0	0	0	0	0	1	0	0	0	0	0	0	0	0	0	0	0	0	0	0	0	0	0	0	0	0	0	Socioeconomy of Fishers-Commercial Fishers	-
Socioeconomy of Fishers	Local Economy	Socioeconomy of Fishers-Local Economy -	0	0	0	0	0	0	0	0	1	0	0	0	0	0	0	0	0	0	0	0	0	0	0	0	0	0	0	0	0	0	Socioeconomy of Fishers-Local Economy	-
Derelict Vessels	Law Enforcement	Derelict Vessels-Law Enforcement -	0	0	0	0	0	0	0	0	1	0	0	0	0	0	0	0	0	0	0	0	0	0	0	0	0	0	0	0	0	0	Derelict Vessels-Law Enforcement	-
Industrial Pollution	Point Pollution	Industrial Pollution-Point Pollution +	0	0	0	0	0	0	0	0	0	1	0	0	0	0	0	0	0	0	0	0	0	0	0	0	0	0	0	0	0	0	Industrial Pollution-Point Pollution	+
Aesthetic Appeal	Recreational Activities	Aesthetic Appeal-Recreational Activities +	0	0	0	0	0	0	0	0	0	1	0	0	0	0	0	0	0	0	0	0	0	0	0	0	0	0	0	0	0	0	Aesthetic Appeal-Recreational Activities	+
Non Point Pollution	Aesthetic Appeal	Non Point Pollution-Aesthetic Appeal -	0	0	0	0	0	0	0	0	0	1	0	0	0	0	0	0	0	0	0	0	0	0	0	0	0	0	0	0	0	0	Non Point Pollution-Aesthetic Appeal	-
Non Point Pollution	Water Temperature	Non Point Pollution-Water Temperature +	0	0	0	0	0	0	0	0	0	1	0	0	0	0	0	0	0	0	0	0	0	0	0	0	0	0	0	0	0	0	Non Point Pollution-Water Temperature	+
Non Point Pollution	Algae	Non Point Pollution-Algae -	0	0	0	0	0	0	0	0	0	1	0	0	0	0	0	0	0	0	0	0	0	0	0	0	0	0	0	0	0	0	Non Point Pollution-Algae	-
Non Point Pollution	Recreational Activities	Non Point Pollution-Recreational Activities -	0	0	0	0	0	0	0	0	0	1	0	0	0	0	0	0	0	0	0	0	0	0	0	0	0	0	0	0	0	0	Non Point Pollution-Recreational Activities	-
Marine Diseases	Reef Herbivores	Marine Diseases-Reef Herbivores -	0	0	0	0	0	0	0	0	0	1	0	0	0	0	0	0	0	0	0	0	0	0	0	0	0	0	0	0	0	0	Marine Diseases-Reef Herbivores	-
Coral Bleaching	Marine Diseases	Coral Bleaching-Marine Diseases +	0	0	0	0	0	0	0	0	0	1	0	0	0	0	1	0	0	0	0	0	0	0	0	0	0	0	0	0	0	0	Coral Bleaching-Marine Diseases	+
Coral Bleaching	Coral Reefs	Coral Bleaching-Coral Reefs -	0	0	0	0	0	0	0	0	0	1	0	0	0	0	1	0	0	0	0	0	0	0	0	0	0	0	0	0	0	0	Coral Bleaching-Coral Reefs	-
Coral Bleaching	Fisheries Resources	Coral Bleaching-Fisheries Resources -	0	0	0	0	0	0	0	0	0	1	0	0	0	0	0	0	0	0	0	0	0	0	0	0	0	0	0	0	0	0	Coral Bleaching-Fisheries Resources	-
Hurricanes	Recreational Activities	Hurricanes-Recreational Activities -	0	0	0	0	0	0	0	0	0	1	0	0	0	0	0	0	0	0	0	0	0	0	0	0	0	0	0	0	0	0	Hurricanes-Recreational Activities	-
Hurricanes	Recreational Fishing	Hurricanes-Recreational Fishing -	0	0	0	0	0	0	0	0	0	1	0	0	0	0	0	0	0	0	0	0	0	0	0	0	0	1	0	0	0	0	Hurricanes-Recreational Fishing	-
Vessel Pollution	Endangered Species	Vessel Pollution-Endangered Species -	0	0	0	0	0	0	0	0	0	1	0	0	0	0	0	0	0	0	0	0	0	0	0	0	0	0	0	0	0	0	Vessel Pollution-Endangered Species	-
Vessel Pollution	Algae	Vessel Pollution-Algae -	0	0	0	0	0	0	0	0	0	1	0	0	0	0	0	0	0	0	0	0	0	0	0	0	0	0	0	0	0	0	Vessel Pollution-Algae	-
Vessel Pollution	Fisheries Resources	Vessel Pollution-Fisheries Resources -	0	0	0	0	0	0	0	0	0	1	0	0	0	0	0	0	0	0	0	0	0	0	0	0	0	0	0	0	0	0	Vessel Pollution-Fisheries Resources	-
Marine Debris	Algae	Marine Debris-Algae -	0	0	0	0	0	0	0	0	0	1	0	0	0	0	0	0	0	0	0	0	0	0	0	0	0	0	0	0	0	0	Marine Debris-Algae	-
Marine Debris	Recreational Activities	Marine Debris-Recreational Activities -	0	0	0	0	0	0	0	0	0	1	0	0	0	0	0	0	0	0	0	0	0	1	0	0	0	0	0	0	0	0	Marine Debris-Recreational Activities	-
Marine Debris	Recreational Fishing	Marine Debris-Recreational Fishing -	0	0	0	0	0	0	0	0	0	1	0	0	0	0	0	0	0	0	0	0	0	0	0	0	0	0	0	0	0	0	Marine Debris-Recreational Fishing	-
IUU Fishing	Endangered Species	IUU Fishing-Endangered Species -	0	0	0	0	0	0	0	0	0	1	0	0	0	0	0	0	0	0	0	0	0	0	0	0	0	0	0	0	0	0	IUU Fishing-Endangered Species	-
IUU Fishing	Commercial Fishers	IUU Fishing-Commercial Fishers -	0	0	0	0	0	0	0	0	0	1	0	0	0	0	0	0	0	0	0	0	0	0	0	0	0	1	0	0	0	0	IUU Fishing-Commercial Fishers	-
Law Enforcement	Vessel Pollution	Law Enforcement-Vessel Pollution -	0	0	0	0	0	0	0	0	0	1	0	0	0	0	0	0	0	0	0	0	0	0	0	0	0	0	0	0	0	0	Law Enforcement-Vessel Pollution	-
Law Enforcement	IUU Fishing	Law Enforcement-IUU Fishing +	0	0	0	0	0	0	0	0	0	0	0	0	1	0	0	0	0	0	0	0	0	0	0	0	0	0	0	0	0	0	Law Enforcement-IUU Fishing	+
Law Enforcement	IUU Fishing	Law Enforcement-IUU Fishing -	0	0	0	0	0	0	0	0	0	1	0	0	0	1	1	0	1	1	0	0	0	0	0	0	0	0	0	1	0	0	Law Enforcement-IUU Fishing	-
Law Enforcement	Commercial and Private Vessels	Law Enforcement-Commercial and Private Vessels +	0	0	0	0	0	0	0	0	0	1	0	0	0	0	0	0	0	0	0	0	0	0	0	0	0	0	0	0	0	0	Law Enforcement-Commercial and Private Vessels	+
Law Enforcement	Point Pollution	Law Enforcement-Point Pollution -	0	0	0	0	0	0	0	0	0	1	0	0	0	0	0	0	0	0	0	0	0	0	0	0	0	0	0	0	0	0	Law Enforcement-Point Pollution	-
Law Enforcement	Spawning Aggregations	Law Enforcement-Spawning Aggregations +	0	0	0	0	0	0	0	0	0	1	0	0	0	0	0	0	0	0	0	0	0	0	0	0	0	0	0	0	0	0	Law Enforcement-Spawning Aggregations	+
Law Enforcement	Recreational Activities	Law Enforcement-Recreational Activities +	0	0	0	0	0	0	0	0	0	1	0	0	0	0	0	0	0	0	0	0	0	0	0	0	0	0	0	0	0	0	Law Enforcement-Recreational Activities	+
Law Enforcement	Recreational Fishing	Law Enforcement-Recreational Fishing +	0	0	0	0	0	0	0	0	0	1	0	0	0	0	0	0	0	0	0	0	0	0	0	0	0	0	0	0	0	0	Law Enforcement-Recreational Fishing	+
Law Enforcement	Recreational Fishing	Law Enforcement-Recreational Fishing -	0	0	0	0	0	0	0	0	0	0	0	0	0	0	0	0	0	1	1	1	0	0	0	0	0	0	0	0	0	0	Law Enforcement-Recreational Fishing	-
Climate Change	Non Point Pollution	Climate Change-Non Point Pollution +	0	0	0	0	0	0	0	0	0	1	0	0	0	0	0	1	0	0	0	0	0	0	0	0	0	0	0	0	0	0	Climate Change-Non Point Pollution	+
Climate Change	Coral Bleaching	Climate Change-Coral Bleaching +	0	0	0	0	0	0	0	0	0	1	0	0	0	0	0	0	0	0	0	0	0	0	0	0	0	0	0	0	0	0	Climate Change-Coral Bleaching	+
Climate Change	Droughts	Climate Change-Droughts +	0	0	0	0	0	0	0	0	0	1	0	0	0	0	0	0	0	0	0	0	0	0	0	0	0	0	0	0	0	0	Climate Change-Droughts	+
Climate Change	Endangered Species	Climate Change-Endangered Species -	0	0	0	0	0	0	0	0	0	1	0	0	0	0	0	0	0	0	0	0	0	0	0	0	0	0	0	0	0	0	Climate Change-Endangered Species	-
Climate Change	Algae	Climate Change-Algae -	0	0	0	0	0	0	0	0	0	1	0	0	0	0	0	0	0	0	0	0	0	0	0	0	0	0	0	0	0	0	Climate Change-Algae	-
Climate Change	Recreational Fishing	Climate Change-Recreational Fishing +	0	0	0	0	0	0	0	0	0	0	0	0	0	0	0	1	0	0	0	0	0	0	0	0	0	0	0	0	0	0	Climate Change-Recreational Fishing	+
Climate Change	Recreational Fishing	Climate Change-Recreational Fishing -	0	0	0	0	0	0	0	0	0	1	0	0	0	0	0	0	0	0	0	0	0	0	0	0	0	0	0	0	0	0	Climate Change-Recreational Fishing	-
Water Temperature	Coral Bleaching	Water Temperature-Coral Bleaching +	0	0	0	0	0	0	0	0	0	1	0	0	0	0	1	0	0	0	0	0	0	0	0	0	0	0	0	0	0	0	Water Temperature-Coral Bleaching	+
Water Temperature	Endangered Species	Water Temperature-Endangered Species -	0	0	0	0	0	0	0	0	0	1	0	0	0	0	0	0	0	0	0	0	0	0	0	0	0	0	0	0	0	0	Water Temperature-Endangered Species	-
Water Temperature	Algae	Water Temperature-Algae -	0	0	0	0	0	0	0	0	0	1	0	0	0	0	0	0	0	0	0	0	0	0	0	0	0	0	0	0	0	0	Water Temperature-Algae	-
Droughts	Non Point Pollution	Droughts-Non Point Pollution +	0	0	0	0	0	0	0	0	0	1	0	0	0	0	0	0	0	0	0	0	0	0	0	0	0	0	0	0	0	0	Droughts-Non Point Pollution	+
Droughts	Algae	Droughts-Algae -	0	0	0	0	0	0	0	0	0	1	0	0	0	0	0	0	0	0	0	0	0	0	0	0	0	0	0	0	0	0	Droughts-Algae	-
Sargassum	Aesthetic Appeal	Sargassum-Aesthetic Appeal -	0	0	0	0	0	0	0	0	0	1	0	0	0	0	0	0	0	0	0	0	0	0	0	0	0	0	0	0	0	0	Sargassum-Aesthetic Appeal	-
Sargassum	Algae	Sargassum-Algae -	0	0	0	0	0	0	0	0	0	1	0	0	0	0	0	0	0	0	0	0	0	0	0	0	1	0	0	0	0	0	Sargassum-Algae	-
Sargassum	Recreational Activities	Sargassum-Recreational Activities -	0	0	0	0	0	0	0	0	0	1	0	0	0	0	0	0	0	0	0	0	0	0	0	0	0	0	0	0	0	0	Sargassum-Recreational Activities	-
Sargassum	Recreational Fishing	Sargassum-Recreational Fishing -	0	0	0	0	0	0	0	0	0	1	0	0	0	0	0	0	0	0	0	0	0	0	0	0	0	0	0	0	0	0	Sargassum-Recreational Fishing	-
Endangered Species	Recreational Activities	Endangered Species-Recreational Activities +	0	0	0	0	0	0	0	0	0	1	0	0	0	0	0	0	0	0	0	0	0	0	0	0	0	0	0	0	0	0	Endangered Species-Recreational Activities	+
Endangered Species	Recreational Fishing	Endangered Species-Recreational Fishing -	0	0	0	0	0	0	0	0	0	1	0	0	0	0	0	0	0	0	0	0	0	0	0	0	0	0	0	0	0	0	Endangered Species-Recreational Fishing	-
MPAs	Spawning Aggregations	MPAs-Spawning Aggregations +	0	0	0	0	0	0	0	0	0	1	0	0	0	0	0	0	0	0	0	0	0	0	0	0	0	0	0	0	0	0	MPAs-Spawning Aggregations	+
MPAs	Algae	MPAs-Algae +	0	0	0	0	0	0	0	0	0	1	0	0	0	0	0	0	0	0	0	0	0	0	0	0	0	0	0	0	0	0	MPAs-Algae	+
MPAs	Recreational Fishing	MPAs-Recreational Fishing +	0	0	0	0	0	0	0	0	0	1	0	0	0	0	0	0	0	0	0	0	0	0	0	0	0	0	0	0	0	0	MPAs-Recreational Fishing	+
Commercial and Private Vessels	Industrial Pollution	Commercial and Private Vessels-Industrial Pollution +	0	0	0	0	0	0	0	0	0	1	0	0	0	0	0	0	0	0	0	0	0	0	0	0	0	0	0	0	0	0	Commercial and Private Vessels-Industrial Pollution	+
Commercial and Private Vessels	Point Pollution	Commercial and Private Vessels-Point Pollution +	0	0	0	0	0	0	0	0	0	1	0	0	0	0	0	0	0	0	0	0	0	0	0	0	0	0	0	0	0	0	Commercial and Private Vessels-Point Pollution	+
Commercial and Private Vessels	Algae	Commercial and Private Vessels-Algae -	0	0	0	0	0	0	0	0	0	1	0	0	0	0	0	0	0	0	0	0	0	0	0	0	0	0	0	0	0	0	Commercial and Private Vessels-Algae	-
Commercial and Private Vessels	Coral Reefs	Commercial and Private Vessels-Coral Reefs -	0	0	0	0	0	0	0	0	0	1	0	0	0	0	0	0	0	0	0	0	0	0	0	0	0	0	0	0	0	0	Commercial and Private Vessels-Coral Reefs	-
Commercial and Private Vessels	Large Vessels	Commercial and Private Vessels-Large Vessels +	0	0	0	0	0	0	0	0	0	1	0	0	0	0	0	0	0	0	0	0	0	0	0	0	0	0	0	0	0	0	Commercial and Private Vessels-Large Vessels	+
Water Quality	Aesthetic Appeal	Water Quality-Aesthetic Appeal +	0	0	0	0	0	0	0	0	0	1	0	0	0	0	0	0	0	0	0	0	0	0	0	0	0	0	0	0	0	0	Water Quality-Aesthetic Appeal	+
Water Quality	Algae	Water Quality-Algae -	0	0	0	0	0	0	0	0	0	1	0	0	0	0	0	0	0	0	0	0	0	0	0	0	0	0	0	0	0	0	Water Quality-Algae	-
Marinas	Vessel Pollution	Marinas-Vessel Pollution +	0	0	0	0	0	0	0	0	0	1	0	0	0	0	0	0	0	0	0	0	0	0	0	0	0	0	0	0	0	0	Marinas-Vessel Pollution	+
Marinas	Point Pollution	Marinas-Point Pollution +	0	0	0	0	0	0	0	0	0	1	0	0	0	0	0	0	0	0	0	0	0	0	0	0	0	0	0	0	0	0	Marinas-Point Pollution	+
Marinas	Restoration	Marinas-Restoration -	0	0	0	0	0	0	0	0	0	1	0	0	0	0	0	0	0	0	0	0	0	0	0	0	0	0	0	0	0	0	Marinas-Restoration	-
Marinas	Recreational Activities	Marinas-Recreational Activities +	0	0	0	0	0	0	0	0	0	1	0	0	0	0	0	0	0	0	0	0	0	0	0	0	0	0	0	0	0	0	Marinas-Recreational Activities	+
Marinas	Nursery Habitats	Marinas-Nursery Habitats -	0	0	0	0	0	0	0	0	0	1	0	0	0	0	0	0	0	0	0	0	0	0	0	0	0	0	0	0	0	0	Marinas-Nursery Habitats	-
Commercial Fishers	Spawning Aggregations	Commercial Fishers-Spawning Aggregations -	0	0	0	0	0	0	0	0	0	1	0	0	0	0	0	0	0	0	0	0	0	0	0	0	0	0	0	0	0	0	Commercial Fishers-Spawning Aggregations	-
Tidal Waves	Algae	Tidal Waves-Algae -	0	0	0	0	0	0	0	0	0	1	0	0	0	0	0	0	0	0	0	0	0	0	0	0	0	0	0	0	0	0	Tidal Waves-Algae	-
Moorings	Vessel Pollution	Moorings-Vessel Pollution +	0	0	0	0	0	0	0	0	0	1	0	0	0	0	0	0	0	0	0	0	0	0	0	0	0	0	0	0	0	0	Moorings-Vessel Pollution	+
Moorings	Algae	Moorings-Algae -	0	0	0	0	0	0	0	0	0	1	0	0	0	0	0	0	0	0	0	0	0	0	0	0	0	0	0	0	0	0	Moorings-Algae	-
Moorings	Recreational Activities	Moorings-Recreational Activities +	0	0	0	0	0	0	0	0	0	1	0	0	0	0	0	0	0	0	0	0	0	0	0	0	0	0	0	0	0	0	Moorings-Recreational Activities	+
Moorings	Recreational Activities	Moorings-Recreational Activities -	0	0	0	0	0	0	0	0	0	0	0	0	0	0	1	0	0	0	0	0	0	0	0	0	0	0	0	0	0	0	Moorings-Recreational Activities	-
Point Pollution	Aesthetic Appeal	Point Pollution-Aesthetic Appeal -	0	0	0	0	0	0	0	0	0	1	0	0	0	0	0	0	0	0	0	0	0	0	0	0	0	0	0	0	0	0	Point Pollution-Aesthetic Appeal	-
Point Pollution	Marine Diseases	Point Pollution-Marine Diseases +	0	0	0	0	0	0	0	0	0	1	0	0	0	0	0	0	0	0	0	0	0	0	0	0	0	0	0	0	0	0	Point Pollution-Marine Diseases	+
Point Pollution	Marine Debris	Point Pollution-Marine Debris +	0	0	0	0	0	0	0	0	0	1	0	0	0	0	0	0	0	0	0	0	0	0	0	0	0	0	0	0	0	0	Point Pollution-Marine Debris	+
Point Pollution	Water Temperature	Point Pollution-Water Temperature +	0	0	0	0	0	0	0	0	0	1	0	0	0	0	0	0	0	0	0	0	0	0	0	0	0	0	0	0	0	0	Point Pollution-Water Temperature	+
Point Pollution	Endangered Species	Point Pollution-Endangered Species -	0	0	0	0	0	0	0	0	0	1	0	0	0	0	0	0	0	0	0	0	0	0	0	0	0	0	0	0	0	0	Point Pollution-Endangered Species	-
Point Pollution	Restoration	Point Pollution-Restoration -	0	0	0	0	0	0	0	0	0	1	0	0	0	0	0	0	0	0	0	0	0	0	0	0	0	0	0	0	0	0	Point Pollution-Restoration	-
Point Pollution	Algae	Point Pollution-Algae -	0	0	0	0	0	0	0	0	0	1	0	0	0	0	0	0	0	0	0	0	0	0	0	0	0	0	0	0	0	0	Point Pollution-Algae	-
Point Pollution	Coral Reefs	Point Pollution-Coral Reefs -	0	0	0	0	0	0	0	0	0	1	0	0	0	0	0	0	0	0	0	0	0	0	0	0	0	0	0	1	0	0	Point Pollution-Coral Reefs	-
Point Pollution	Fisheries Resources	Point Pollution-Fisheries Resources -	0	0	0	0	0	0	0	0	0	1	0	0	0	0	0	0	0	0	0	0	0	0	0	0	0	0	0	0	0	0	Point Pollution-Fisheries Resources	-
Point Pollution	Recreational Activities	Point Pollution-Recreational Activities -	0	0	0	0	0	0	0	0	0	1	0	0	0	0	0	0	0	0	0	0	0	0	0	0	0	0	0	0	0	0	Point Pollution-Recreational Activities	-
Point Pollution	Invasive Species	Point Pollution-Invasive Species +	0	0	0	0	0	0	0	0	0	1	0	0	0	0	0	0	0	0	0	0	0	0	0	0	0	0	0	0	0	0	Point Pollution-Invasive Species	+
Reef Herbivores	Algae	Reef Herbivores-Algae -	0	0	0	0	0	0	0	0	0	1	0	0	0	0	0	0	0	0	0	0	0	0	0	0	0	0	0	0	0	0	Reef Herbivores-Algae	-
Reef Herbivores	Coral Reefs	Reef Herbivores-Coral Reefs +	0	0	0	0	0	0	0	0	0	1	1	0	0	0	0	0	0	0	0	0	0	0	0	0	0	0	0	0	0	0	Reef Herbivores-Coral Reefs	+
Restoration	Algae	Restoration-Algae +	0	0	0	0	0	0	0	0	0	1	0	0	0	0	0	0	0	0	0	0	0	0	0	0	0	0	0	0	0	0	Restoration-Algae	+
Spawning Aggregations	Commercial Fishers	Spawning Aggregations-Commercial Fishers +	0	0	0	0	0	0	0	0	0	1	0	0	0	0	0	0	0	0	0	0	0	0	0	0	0	0	0	0	0	0	Spawning Aggregations-Commercial Fishers	+
Spawning Aggregations	Recreational Fishing	Spawning Aggregations-Recreational Fishing +	0	0	0	0	0	0	0	0	0	1	0	0	0	0	0	0	0	0	0	0	0	0	0	0	0	0	0	0	0	0	Spawning Aggregations-Recreational Fishing	+
Algae	Water Quality	Algae-Water Quality -	0	0	0	0	0	0	0	0	0	1	0	0	0	0	0	0	0	0	0	0	0	0	0	0	0	0	0	0	0	0	Algae-Water Quality	-
Algae	Commercial Fishers	Algae-Commercial Fishers +	0	0	0	0	0	0	0	0	0	1	0	0	0	0	0	0	0	0	0	0	0	0	0	0	0	0	0	0	0	0	Algae-Commercial Fishers	+
Algae	Commercial Fishers	Algae-Commercial Fishers -	0	0	0	0	0	0	0	0	0	0	0	0	0	0	0	0	0	0	0	0	0	1	0	0	0	0	0	0	0	0	Algae-Commercial Fishers	-
Algae	Fisheries Resources	Algae-Fisheries Resources +	0	0	0	0	0	0	0	0	0	1	0	0	0	0	0	0	0	0	0	0	0	0	0	0	0	0	0	0	0	0	Algae-Fisheries Resources	+
Algae	Fisheries Resources	Algae-Fisheries Resources -	0	0	0	0	0	0	0	0	0	0	0	0	0	0	0	0	0	0	0	0	0	0	0	0	0	0	0	0	1	0	Algae-Fisheries Resources	-
Algae	Recreational Fishing	Algae-Recreational Fishing +	0	0	0	0	0	0	0	0	0	1	0	0	0	0	0	0	0	0	0	0	0	0	0	0	0	0	0	0	0	0	Algae-Recreational Fishing	+
Coral Reefs	Recreational Activities	Coral Reefs-Recreational Activities +	0	0	0	0	0	0	0	0	0	1	0	0	0	0	1	0	0	0	0	0	0	0	0	0	0	0	0	0	0	0	Coral Reefs-Recreational Activities	+
Education/Outreach	Point Pollution	Education/Outreach-Point Pollution +	0	0	0	0	0	0	0	0	0	1	0	0	0	0	0	0	0	0	0	0	0	0	0	0	0	0	0	0	0	0	Education/Outreach-Point Pollution	+
Recreational Activities	Non Point Pollution	Recreational Activities-Non Point Pollution +	0	0	0	0	0	0	0	0	0	1	0	0	0	0	0	0	0	0	0	0	0	0	0	0	0	0	0	0	0	0	Recreational Activities-Non Point Pollution	+
Recreational Activities	Water Quality	Recreational Activities-Water Quality -	0	0	0	0	0	0	0	0	0	1	0	0	0	0	0	0	0	0	0	0	0	0	0	0	0	0	0	0	0	0	Recreational Activities-Water Quality	-
Recreational Activities	Fish Market	Recreational Activities-Fish Market +	0	0	0	0	0	0	0	0	0	1	0	0	0	0	0	0	0	0	0	0	0	0	0	0	0	0	0	0	0	0	Recreational Activities-Fish Market	+
Recreational Activities	Point Pollution	Recreational Activities-Point Pollution +	0	0	0	0	0	0	0	0	0	1	0	0	0	0	0	0	0	0	0	0	0	0	0	0	0	0	0	0	0	0	Recreational Activities-Point Pollution	+
Invasive Species	Algae	Invasive Species-Algae +	0	0	0	0	0	0	0	0	0	1	0	0	0	0	0	0	0	0	0	0	0	0	0	0	0	0	0	0	0	0	Invasive Species-Algae	+
Recreational Fishing	Endangered Species	Recreational Fishing-Endangered Species -	0	0	0	0	0	0	0	0	0	1	0	0	0	1	0	0	0	0	0	0	0	0	0	0	0	0	0	0	0	0	Recreational Fishing-Endangered Species	-
Recreational Fishing	Spawning Aggregations	Recreational Fishing-Spawning Aggregations -	0	0	0	0	0	0	0	0	0	1	0	0	0	0	0	0	0	0	0	0	0	0	0	0	0	0	0	0	0	0	Recreational Fishing-Spawning Aggregations	-
Down Island Fishing Pressure	Fisheries Resources	Down Island Fishing Pressure-Fisheries Resources -	0	0	0	0	0	0	0	0	0	1	0	0	0	0	0	0	0	0	0	0	0	0	0	0	0	0	0	0	0	0	Down Island Fishing Pressure-Fisheries Resources	-
Legislation	Law Enforcement	Legislation-Law Enforcement +	0	0	0	0	0	0	0	0	0	1	0	0	0	1	0	0	0	0	0	0	0	0	0	0	0	0	0	0	0	0	Legislation-Law Enforcement	+
Large Vessels	Algae	Large Vessels-Algae -	0	0	0	0	0	0	0	0	0	1	0	0	0	0	0	0	0	0	0	0	0	0	0	0	0	0	0	0	0	0	Large Vessels-Algae	-
Management Biases	MPAs	Management Biases-MPAs -	0	0	0	0	0	0	0	0	0	1	0	0	0	0	0	0	0	0	0	0	0	0	0	0	0	0	0	0	0	0	Management Biases-MPAs	-
Management Biases	Management	Management Biases-Management -	0	0	0	0	0	0	0	0	0	1	0	0	0	0	0	0	0	0	0	0	0	0	0	0	0	0	0	0	0	0	Management Biases-Management	-
Science/Scientific Survey	MPAs	Science/Scientific Survey-MPAs -	0	0	0	0	0	0	0	0	0	1	0	0	0	0	0	0	0	0	0	0	0	0	0	0	0	0	0	0	0	0	Science/Scientific Survey-MPAs	-
Science/Scientific Survey	Moorings	Science/Scientific Survey-Moorings -	0	0	0	0	0	0	0	0	0	1	0	0	0	0	0	0	0	0	0	0	0	0	0	0	0	0	0	0	0	0	Science/Scientific Survey-Moorings	-
Coral Reefs	Commercial Fishing	Coral Reefs-Commercial Fishing +	0	0	0	0	0	0	0	0	0	0	1	0	0	0	0	0	0	0	0	0	0	0	0	0	0	0	0	0	0	0	Coral Reefs-Commercial Fishing	+
Coral Reefs	Recreational Fishing	Coral Reefs-Recreational Fishing +	0	0	0	0	0	0	0	0	0	0	0	0	0	0	0	1	0	0	0	0	0	0	0	0	0	0	0	0	0	0	Coral Reefs-Recreational Fishing	+
Coral Reefs	Reef Herbivores	Coral Reefs-Reef Herbivores +	0	0	0	0	0	0	0	0	0	0	1	0	0	0	0	0	0	0	0	0	0	0	0	0	0	0	0	0	0	0	Coral Reefs-Reef Herbivores	+
Lionfish	Commercial Fishing	Lionfish-Commercial Fishing -	0	0	0	0	0	0	0	0	0	0	1	0	0	0	0	0	0	0	0	0	0	0	0	0	0	0	0	0	0	0	Lionfish-Commercial Fishing	-
Lionfish	Coral Reefs	Lionfish-Coral Reefs -	0	0	0	0	0	0	0	0	0	0	1	1	0	0	0	0	0	0	0	0	0	0	0	0	0	0	0	0	1	0	Lionfish-Coral Reefs	-
Lionfish	Nursery Habitats	Lionfish-Nursery Habitats -	0	0	0	0	0	0	0	0	0	0	0	1	0	0	0	0	0	0	0	0	0	0	0	0	0	0	0	0	0	0	Lionfish-Nursery Habitats	-
Lionfish	Reef Fish	Lionfish-Reef Fish -	0	0	0	0	0	0	0	0	0	0	1	1	0	0	0	0	0	0	0	0	0	0	0	0	0	0	0	0	0	0	Lionfish-Reef Fish	-
Lionfish	Reef Herbivores	Lionfish-Reef Herbivores -	0	0	0	0	0	0	0	0	0	0	1	0	0	0	0	0	0	0	0	0	0	0	0	0	0	0	0	0	0	0	Lionfish-Reef Herbivores	-
Lionfish	Tourism	Lionfish-Tourism -	0	0	0	0	0	0	0	0	0	0	1	0	0	0	0	0	0	0	0	0	0	0	0	0	0	0	0	0	0	0	Lionfish-Tourism	-
Law Enforcement	Climate Change	Law Enforcement-Climate Change -	0	0	0	0	0	0	0	0	0	0	0	1	0	0	0	0	0	0	0	0	0	0	0	0	0	0	0	0	0	0	Law Enforcement-Climate Change	-
Law Enforcement	Anchoring	Law Enforcement-Anchoring +	0	0	0	0	0	0	0	0	0	0	0	0	1	0	0	0	0	0	0	0	0	0	0	0	0	0	0	0	0	0	Law Enforcement-Anchoring	+
Law Enforcement	Reef Fish	Law Enforcement-Reef Fish +	0	0	0	0	0	0	0	0	0	0	0	0	0	0	1	0	0	0	0	0	0	0	0	0	0	0	0	0	0	0	Law Enforcement-Reef Fish	+
Law Enforcement	Closure	Law Enforcement-Closure +	0	0	0	0	0	0	0	0	0	0	1	0	0	0	0	0	0	0	0	0	0	0	0	0	0	0	0	0	0	0	Law Enforcement-Closure	+
Mangroves	Commercial Fishing	Mangroves-Commercial Fishing +	0	0	0	0	0	0	0	0	0	0	1	0	0	0	0	0	0	0	0	0	0	0	0	0	0	0	0	0	0	0	Mangroves-Commercial Fishing	+
Mangroves	Reef Herbivores	Mangroves-Reef Herbivores +	0	0	0	0	0	0	0	0	0	0	1	0	0	0	0	0	0	0	0	0	0	0	0	0	0	0	0	0	0	0	Mangroves-Reef Herbivores	+
Local Cultural and Religious Traditions	Recreational Fishing	Local Cultural and Religious Traditions-Recreational Fishing +	0	0	0	0	0	0	0	0	0	0	1	0	0	0	0	0	0	0	0	0	0	0	0	0	0	0	0	0	0	0	Local Cultural and Religious Traditions-Recreational Fishing	+
Local Cultural and Religious Traditions	Turtle	Local Cultural and Religious Traditions-Turtle -	0	0	0	0	0	0	0	0	0	0	0	0	0	1	0	0	0	0	0	0	0	0	0	0	0	0	0	0	0	0	Local Cultural and Religious Traditions-Turtle	-
Local Cultural and Religious Traditions	Social Progress	Local Cultural and Religious Traditions-Social Progress -	0	0	0	0	0	0	0	0	0	0	1	0	0	0	0	0	0	0	0	0	0	0	0	0	0	0	0	0	0	0	Local Cultural and Religious Traditions-Social Progress	-
Local Cultural and Religious Traditions	IUU Fishing	Local Cultural and Religious Traditions-IUU Fishing +	0	0	0	0	0	0	0	0	0	0	0	0	0	1	0	0	0	0	0	0	0	0	0	0	0	0	0	0	0	0	Local Cultural and Religious Traditions-IUU Fishing	+
Run Off	Nursery Habitats	Run Off-Nursery Habitats -	0	0	0	0	0	0	0	0	0	0	0	0	0	1	0	0	0	0	0	0	0	0	0	0	0	0	0	0	0	0	Run Off-Nursery Habitats	-
Run Off	Turtle	Run Off-Turtle -	0	0	0	0	0	0	0	0	0	0	0	0	0	1	0	0	0	0	0	0	0	0	0	0	0	0	0	0	0	0	Run Off-Turtle	-
Coastal Development	Climate Change	Coastal Development-Climate Change +	0	0	0	0	0	0	0	0	0	0	1	0	0	0	0	0	0	0	0	0	0	0	0	0	0	0	0	1	0	0	Coastal Development-Climate Change	+
Tourism	Education/Outreach	Tourism-Education/Outreach -	0	0	0	0	0	0	0	0	0	0	0	0	1	0	0	0	0	0	0	0	0	0	0	0	0	0	0	0	0	0	Tourism-Education/Outreach	-
Tourism	Recreational Boating	Tourism-Recreational Boating +	0	0	0	0	0	0	0	0	0	0	0	0	1	0	0	0	0	0	0	0	0	0	0	0	0	0	0	0	0	0	Tourism-Recreational Boating	+
Tourism	Turtle	Tourism-Turtle +	0	0	0	0	0	0	0	0	0	0	0	0	1	0	0	0	0	0	0	0	0	0	0	0	0	0	0	0	0	0	Tourism-Turtle	+
Tourism	Water Quality	Tourism-Water Quality -	0	0	0	0	0	0	0	0	0	0	0	1	0	0	0	0	0	0	0	0	0	0	0	0	0	0	0	0	0	0	Tourism-Water Quality	-
MPAs	Reef Fish	MPAs-Reef Fish +	0	0	0	0	0	0	0	0	0	0	0	1	0	0	0	0	0	0	0	0	0	0	0	0	0	0	0	0	0	0	MPAs-Reef Fish	+
MPAs	Turtle	MPAs-Turtle +	0	0	0	0	0	0	0	0	0	0	0	1	0	0	0	0	0	0	0	0	0	0	0	0	0	0	0	0	0	0	MPAs-Turtle	+
Education/Outreach	Commercial Fishing	Education/Outreach-Commercial Fishing +	0	0	0	0	0	0	0	0	0	0	0	0	1	0	0	0	0	0	0	0	0	0	0	0	0	0	0	0	0	0	Education/Outreach-Commercial Fishing	+
Education/Outreach	Community Enforcement Programs	Education/Outreach-Community Enforcement Programs +	0	0	0	0	0	0	0	0	0	0	1	0	0	0	0	0	0	0	0	0	0	0	0	0	0	0	0	0	0	0	Education/Outreach-Community Enforcement Programs	+
Education/Outreach	Derelict Fishing Gear	Education/Outreach-Derelict Fishing Gear -	0	0	0	0	0	0	0	0	0	0	1	0	0	0	0	0	0	0	0	0	0	0	0	0	0	0	0	0	0	0	Education/Outreach-Derelict Fishing Gear	-
Education/Outreach	Lionfish	Education/Outreach-Lionfish -	0	0	0	0	0	0	0	0	0	0	0	1	0	0	0	0	0	0	0	0	0	0	0	0	0	0	0	0	0	0	Education/Outreach-Lionfish	-
Education/Outreach	Pelagic Areas	Education/Outreach-Pelagic Areas -	0	0	0	0	0	0	0	0	0	0	0	0	1	0	0	0	0	0	0	0	0	0	0	0	0	0	0	0	0	0	Education/Outreach-Pelagic Areas	-
Education/Outreach	Turtle	Education/Outreach-Turtle +	0	0	0	0	0	0	0	0	0	0	0	1	0	1	0	0	0	0	0	0	0	0	0	0	0	0	0	0	0	0	Education/Outreach-Turtle	+
Education/Outreach	Turtle	Education/Outreach-Turtle -	0	0	0	0	0	0	0	0	0	0	0	0	1	0	0	0	0	0	0	0	0	0	0	0	0	0	0	0	0	0	Education/Outreach-Turtle	-
Education/Outreach	Social Progress	Education/Outreach-Social Progress +	0	0	0	0	0	0	0	0	0	0	1	0	0	0	0	0	0	0	0	0	0	0	0	0	0	0	0	0	0	0	Education/Outreach-Social Progress	+
Education/Outreach	Tourism	Education/Outreach-Tourism +	0	0	0	0	0	0	0	0	0	0	0	0	1	0	0	0	0	0	0	0	0	0	0	0	0	0	0	0	0	0	Education/Outreach-Tourism	+
Erosion	Coral Reefs	Erosion-Coral Reefs -	0	0	0	0	0	0	0	0	0	0	0	0	0	0	1	0	0	0	0	0	0	0	0	0	0	0	1	0	0	0	Erosion-Coral Reefs	-
Management	Erosion	Management-Erosion +	0	0	0	0	0	0	0	0	0	0	1	0	0	0	0	0	0	0	0	0	0	0	0	0	0	0	0	0	0	0	Management-Erosion	+
Management	Reef Fish	Management-Reef Fish -	0	0	0	0	0	0	0	0	0	0	1	0	0	0	0	0	0	0	0	0	0	0	0	0	0	0	0	0	0	0	Management-Reef Fish	-
Seagrass	Commercial Fishing	Seagrass-Commercial Fishing +	0	0	0	0	0	0	0	0	0	0	1	0	0	0	0	0	0	0	0	0	0	0	0	0	0	0	0	0	0	0	Seagrass-Commercial Fishing	+
Closure	Coral Reefs	Closure-Coral Reefs +	0	0	0	0	0	0	0	0	0	0	1	0	0	0	0	0	0	0	1	0	0	0	0	0	0	0	0	0	0	0	Closure-Coral Reefs	+
Closure	Pelagic Areas	Closure-Pelagic Areas +	0	0	0	0	0	0	0	0	0	0	1	0	0	0	0	0	0	0	0	0	0	0	0	0	0	0	0	0	0	0	Closure-Pelagic Areas	+
Closure	Reef Fish	Closure-Reef Fish +	0	0	0	0	0	0	0	0	0	0	1	0	0	0	0	0	0	0	0	0	0	0	0	0	0	0	0	0	0	0	Closure-Reef Fish	+
Closure	Reef Herbivores	Closure-Reef Herbivores +	0	0	0	0	0	0	0	0	0	0	1	0	0	0	0	0	0	0	0	0	0	0	0	0	0	0	0	0	0	0	Closure-Reef Herbivores	+
Social Progress	Education/Outreach	Social Progress-Education/Outreach +	0	0	0	0	0	0	0	0	0	0	1	0	0	0	0	0	0	0	0	0	0	0	0	0	0	0	0	0	0	0	Social Progress-Education/Outreach	+
Social Progress	Fishing Community	Social Progress-Fishing Community +	0	0	0	0	0	0	0	0	0	0	1	0	0	0	0	0	0	0	0	0	0	0	0	0	0	0	0	0	0	0	Social Progress-Fishing Community	+
Social Progress	Management	Social Progress-Management -	0	0	0	0	0	0	0	0	0	0	1	0	0	0	0	0	0	0	0	0	0	0	0	0	0	0	0	0	0	0	Social Progress-Management	-
Turtle	Tourism	Turtle-Tourism +	0	0	0	0	0	0	0	0	0	0	1	0	0	0	0	0	0	0	0	0	0	0	0	0	0	0	0	0	0	0	Turtle-Tourism	+
Derelict Fishing Gear	Reef Fish	Derelict Fishing Gear-Reef Fish -	0	0	0	0	0	0	0	0	0	0	1	1	0	0	0	0	0	0	0	0	0	0	0	0	0	0	0	0	0	0	Derelict Fishing Gear-Reef Fish	-
Derelict Fishing Gear	Reef Herbivores	Derelict Fishing Gear-Reef Herbivores -	0	0	0	0	0	0	0	0	0	0	1	0	0	0	0	0	0	0	0	0	0	0	0	0	0	0	0	0	0	0	Derelict Fishing Gear-Reef Herbivores	-
Derelict Fishing Gear	Turtle	Derelict Fishing Gear-Turtle -	0	0	0	0	0	0	0	0	0	0	1	1	0	0	0	0	0	0	0	0	0	0	0	0	0	0	0	0	0	0	Derelict Fishing Gear-Turtle	-
Education/Outreach	Reef Fish	Education/Outreach-Reef Fish +	0	0	0	0	0	0	0	0	0	0	1	1	0	0	1	0	0	0	0	0	0	0	0	0	0	0	0	0	0	0	Education/Outreach-Reef Fish	+
Nursery Habitats	Reef Fish	Nursery Habitats-Reef Fish +	0	0	0	0	0	0	0	0	0	0	0	1	0	0	0	0	0	0	0	0	0	0	0	0	0	0	0	0	0	0	Nursery Habitats-Reef Fish	+
Commercial Fishing	Derelict Fishing Gear	Commercial Fishing-Derelict Fishing Gear +	0	0	0	0	0	0	0	0	0	0	1	0	0	0	0	0	0	0	0	0	0	0	0	0	0	0	0	0	0	0	Commercial Fishing-Derelict Fishing Gear	+
Recreational Fishing	Derelict Fishing Gear	Recreational Fishing-Derelict Fishing Gear +	0	0	0	0	0	0	0	0	0	0	1	0	0	0	0	0	0	0	0	0	0	0	0	0	0	0	0	0	0	0	Recreational Fishing-Derelict Fishing Gear	+
Water Quality	Nursery Habitats	Water Quality-Nursery Habitats +	0	0	0	0	0	0	0	0	0	0	1	1	0	0	0	0	0	0	0	0	0	0	0	0	0	0	0	0	0	0	Water Quality-Nursery Habitats	+
Climate Change	Erosion	Climate Change-Erosion +	0	0	0	0	0	0	0	0	0	0	1	1	0	0	0	0	0	0	0	0	0	0	0	0	0	0	0	0	0	0	Climate Change-Erosion	+
Climate Change	Commercial Fishing	Climate Change-Commercial Fishing +	0	0	0	0	0	0	0	0	0	0	0	0	0	0	0	1	0	0	0	0	0	0	0	0	0	0	0	0	0	0	Climate Change-Commercial Fishing	+
Climate Change	MPAs	Climate Change-MPAs -	0	0	0	0	0	0	0	0	0	0	0	1	0	0	0	0	0	0	0	0	0	0	0	0	0	0	0	0	0	0	Climate Change-MPAs	-
Climate Change	Reef Fish	Climate Change-Reef Fish -	0	0	0	0	0	0	0	0	0	0	0	1	0	0	0	0	0	0	0	0	0	0	0	0	0	0	0	0	0	0	Climate Change-Reef Fish	-
Climate Change	Turtle	Climate Change-Turtle -	0	0	0	0	0	0	0	0	0	0	0	1	0	0	0	0	0	0	0	0	0	0	0	0	0	0	0	0	0	0	Climate Change-Turtle	-
Climate Change	Tourism	Climate Change-Tourism -	0	0	0	0	0	0	0	0	0	0	0	1	0	0	0	0	0	0	0	0	0	0	0	0	0	0	0	0	0	0	Climate Change-Tourism	-
Community Enforcement Programs	Management	Community Enforcement Programs-Management -	0	0	0	0	0	0	0	0	0	0	1	0	0	0	0	0	0	0	0	0	0	0	0	0	0	0	0	0	0	0	Community Enforcement Programs-Management	-
Community Enforcement Programs	Closure	Community Enforcement Programs-Closure +	0	0	0	0	0	0	0	0	0	0	1	0	0	0	0	0	0	0	0	0	0	0	0	0	0	0	0	0	0	0	Community Enforcement Programs-Closure	+
Community Enforcement Programs	Social Progress	Community Enforcement Programs-Social Progress +	0	0	0	0	0	0	0	0	0	0	1	0	0	0	0	0	0	0	0	0	0	0	0	0	0	0	0	0	0	0	Community Enforcement Programs-Social Progress	+
Human Diseases	Water Quality	Human Diseases-Water Quality -	0	0	0	0	0	0	0	0	0	0	1	0	0	0	0	0	0	0	0	0	0	0	0	0	0	0	0	0	0	0	Human Diseases-Water Quality	-
Mud/Sand Habitat	Turtle	Mud/Sand Habitat-Turtle -	0	0	0	0	0	0	0	0	0	0	1	0	0	0	0	0	0	0	0	0	0	0	0	0	0	0	0	0	0	0	Mud/Sand Habitat-Turtle	-
Anchoring	Coral Reefs	Anchoring-Coral Reefs -	0	0	0	0	0	0	0	0	0	0	1	0	1	1	0	0	0	0	0	0	0	0	0	0	1	0	0	0	0	0	Anchoring-Coral Reefs	-
Anchoring	Coral Reefs	Anchoring-Coral Reefs +	0	0	0	0	0	0	0	0	0	0	0	0	0	0	0	0	0	0	0	0	0	0	0	0	1	0	0	0	0	0	Anchoring-Coral Reefs	+
Recreational Boating	Anchoring	Recreational Boating-Anchoring +	0	0	0	0	0	0	0	0	0	0	1	0	1	0	0	0	0	0	0	0	0	0	0	0	0	0	0	0	0	0	Recreational Boating-Anchoring	+
Recreational Boating	Turtle	Recreational Boating-Turtle -	0	0	0	0	0	0	0	0	0	0	0	0	1	0	0	0	0	0	0	0	0	0	0	0	0	0	0	0	0	0	Recreational Boating-Turtle	-
IUU Fishing	Mangroves	IUU Fishing-Mangroves -	0	0	0	0	0	0	0	0	0	0	0	0	1	0	0	0	0	0	0	0	0	0	0	0	0	0	0	0	0	0	IUU Fishing-Mangroves	-
IUU Fishing	MPAs	IUU Fishing-MPAs -	0	0	0	0	0	0	0	0	0	0	1	0	0	0	0	0	0	0	0	0	0	0	0	0	0	0	0	0	0	0	IUU Fishing-MPAs	-
IUU Fishing	Pelagic Areas	IUU Fishing-Pelagic Areas -	0	0	0	0	0	0	0	0	0	0	0	0	1	0	0	0	0	0	0	0	0	0	0	0	0	0	0	0	0	0	IUU Fishing-Pelagic Areas	-
IUU Fishing	Reef Fish	IUU Fishing-Reef Fish -	0	0	0	0	0	0	0	0	0	0	0	0	0	0	1	0	0	0	0	0	0	0	0	0	0	0	0	0	0	0	IUU Fishing-Reef Fish	-
IUU Fishing	Seagrass	IUU Fishing-Seagrass -	0	0	0	0	0	0	0	0	0	0	0	0	1	0	0	0	0	0	0	0	0	0	0	0	0	0	0	0	0	0	IUU Fishing-Seagrass	-
IUU Fishing	Turtle	IUU Fishing-Turtle -	0	0	0	0	0	0	0	0	0	0	0	0	0	1	0	0	0	0	0	0	0	0	0	0	0	0	0	0	0	0	IUU Fishing-Turtle	-
Moorings	Anchoring	Moorings-Anchoring -	0	0	0	0	0	0	0	0	0	0	0	0	0	1	0	0	0	0	0	0	0	0	0	0	0	0	0	0	0	0	Moorings-Anchoring	-
Moorings	Mud/Sand Habitat	Moorings-Mud/Sand Habitat +	0	0	0	0	0	0	0	0	0	0	1	0	0	0	0	0	0	0	0	0	0	0	0	0	0	0	0	0	0	0	Moorings-Mud/Sand Habitat	+
Moorings	Seagrass	Moorings-Seagrass +	0	0	0	0	0	0	0	0	0	0	1	0	0	0	0	0	0	0	0	0	0	0	0	0	0	0	0	0	0	0	Moorings-Seagrass	+
Cultural and Community Leaders	Education/Outreach	Cultural and Community Leaders-Education/Outreach +	0	0	0	0	0	0	0	0	0	0	1	0	0	0	0	0	0	0	0	0	0	0	0	0	0	0	0	0	0	0	Cultural and Community Leaders-Education/Outreach	+
Infrastructure	Commercial Fishers	Infrastructure-Commercial Fishers +	0	0	0	0	0	0	0	0	0	0	0	1	0	0	0	0	0	0	0	0	0	0	1	0	0	0	0	0	0	0	Infrastructure-Commercial Fishers	+
Infrastructure	Coral Reefs	Infrastructure-Coral Reefs -	0	0	0	0	0	0	0	0	0	0	0	0	0	0	1	0	0	0	0	0	0	0	0	0	0	0	0	0	0	0	Infrastructure-Coral Reefs	-
Infrastructure	Lionfish	Infrastructure-Lionfish -	0	0	0	0	0	0	0	0	0	0	0	1	0	0	0	0	0	0	0	0	0	0	0	0	0	0	0	0	0	0	Infrastructure-Lionfish	-
Infrastructure	Fish Market	Infrastructure-Fish Market +	0	0	0	0	0	0	0	0	0	0	0	1	0	0	0	0	0	0	0	0	0	0	0	0	0	0	0	0	0	0	Infrastructure-Fish Market	+
Infrastructure	Marine Spatial Planning	Infrastructure-Marine Spatial Planning +	0	0	0	0	0	0	0	0	0	0	0	0	0	0	1	0	0	0	0	0	0	0	0	0	0	0	0	0	0	0	Infrastructure-Marine Spatial Planning	+
Community Management	Law Enforcement	Community Management-Law Enforcement +	0	0	0	0	0	0	0	0	0	0	0	1	0	0	0	0	0	0	0	0	0	0	0	0	0	0	0	0	0	0	Community Management-Law Enforcement	+
Community Management	MPAs	Community Management-MPAs +	0	0	0	0	0	0	0	0	0	0	0	1	0	0	0	0	0	0	0	0	0	0	0	0	0	0	0	0	0	0	Community Management-MPAs	+
Community Management	Marine Temporal Planning/Management	Community Management-Marine Temporal Planning/Management +	0	0	0	0	0	0	0	0	0	0	0	1	0	0	0	0	0	0	0	0	0	0	0	0	0	0	0	0	0	0	Community Management-Marine Temporal Planning/Management	+
Community Management	MPA Networks	Community Management-MPA Networks +	0	0	0	0	0	0	0	0	0	0	0	1	0	0	0	0	0	0	0	0	0	0	0	0	0	0	0	0	0	0	Community Management-MPA Networks	+
MPA Networks	Coral Reefs	MPA Networks-Coral Reefs +	0	0	0	0	0	0	0	0	0	0	0	1	0	0	0	0	0	0	0	0	0	0	0	0	0	0	0	0	0	0	MPA Networks-Coral Reefs	+
MPA Networks	Nursery Habitats	MPA Networks-Nursery Habitats +	0	0	0	0	0	0	0	0	0	0	0	1	0	0	0	0	0	0	0	0	0	0	0	0	0	0	0	0	0	0	MPA Networks-Nursery Habitats	+
MPA Networks	Reef Fish	MPA Networks-Reef Fish +	0	0	0	0	0	0	0	0	0	0	0	1	0	0	0	0	0	0	0	0	0	0	0	0	0	0	0	0	0	0	MPA Networks-Reef Fish	+
MPA Networks	Seagrass	MPA Networks-Seagrass +	0	0	0	0	0	0	0	0	0	0	0	1	0	0	0	0	0	0	0	0	0	0	0	0	0	0	0	0	0	0	MPA Networks-Seagrass	+
MPA Networks	Turtle	MPA Networks-Turtle +	0	0	0	0	0	0	0	0	0	0	0	1	0	0	0	0	0	0	0	0	0	0	0	0	0	0	0	0	0	0	MPA Networks-Turtle	+
Education/Outreach	Coastal Terrestrial Reserves	Education/Outreach-Coastal Terrestrial Reserves +	0	0	0	0	0	0	0	0	0	0	0	1	0	0	0	0	0	0	0	0	0	0	0	0	0	0	0	0	0	0	Education/Outreach-Coastal Terrestrial Reserves	+
Education/Outreach	Co-management Agreements	Education/Outreach-Co-management Agreements +	0	0	0	0	0	0	0	0	0	0	0	1	0	0	0	0	0	0	0	0	0	0	0	0	0	0	0	0	0	0	Education/Outreach-Co-management Agreements	+
Education/Outreach	Infrastructure	Education/Outreach-Infrastructure +	0	0	0	0	0	0	0	0	0	0	0	1	0	0	0	0	0	0	0	0	0	0	0	0	0	0	0	0	0	0	Education/Outreach-Infrastructure	+
Education/Outreach	Waste Management	Education/Outreach-Waste Management +	0	0	0	0	0	0	0	0	0	0	0	1	0	0	0	0	0	0	0	0	0	0	0	0	0	0	0	0	0	0	Education/Outreach-Waste Management	+
Education/Outreach	Community Management	Education/Outreach-Community Management +	0	0	0	0	0	0	0	0	0	0	0	1	0	0	0	0	0	0	0	0	0	0	0	0	0	0	0	0	0	0	Education/Outreach-Community Management	+
Education/Outreach	Marginalized Communities	Education/Outreach-Marginalized Communities -	0	0	0	0	0	0	0	0	0	0	0	1	0	0	0	0	0	0	0	0	0	0	0	0	0	0	0	0	0	0	Education/Outreach-Marginalized Communities	-
Education/Outreach	Marine Temporal Planning/Management	Education/Outreach-Marine Temporal Planning/Management +	0	0	0	0	0	0	0	0	0	0	0	1	0	0	0	0	0	0	0	0	0	0	0	0	0	0	0	0	0	0	Education/Outreach-Marine Temporal Planning/Management	+
Education/Outreach	MPA Networks	Education/Outreach-MPA Networks +	0	0	0	0	0	0	0	0	0	0	0	1	0	0	0	0	0	0	0	0	0	0	0	0	0	0	0	0	0	0	Education/Outreach-MPA Networks	+
Education/Outreach	Paper Parks	Education/Outreach-Paper Parks -	0	0	0	0	0	0	0	0	0	0	0	1	0	0	0	0	0	0	0	0	0	0	0	0	0	0	0	0	0	0	Education/Outreach-Paper Parks	-
Education/Outreach	Waste Management	Education/Outreach-Waste Management -	0	0	0	0	0	0	0	0	0	0	0	1	0	0	0	0	0	0	0	0	0	0	0	0	0	0	0	0	0	0	Education/Outreach-Waste Management	-
Education/Outreach	Wetland Reserves	Education/Outreach-Wetland Reserves +	0	0	0	0	0	0	0	0	0	0	0	1	0	0	0	0	0	0	0	0	0	0	0	0	0	0	0	0	0	0	Education/Outreach-Wetland Reserves	+
Lionfish	Aquarium Trade	Lionfish-Aquarium Trade -	0	0	0	0	0	0	0	0	0	0	0	1	0	0	0	0	0	0	0	0	0	0	0	0	0	0	0	0	0	0	Lionfish-Aquarium Trade	-
Fish Market	Lionfish	Fish Market-Lionfish -	0	0	0	0	0	0	0	0	0	0	0	1	0	0	0	0	0	0	0	0	0	0	0	0	0	0	0	0	0	0	Fish Market-Lionfish	-
Fish Market	Education/Outreach	Fish Market-Education/Outreach +	0	0	0	0	0	0	0	0	0	0	0	0	0	0	0	1	0	0	0	0	0	0	0	0	0	0	0	0	0	0	Fish Market-Education/Outreach	+
Fish Market	Tourism	Fish Market-Tourism +	0	0	0	0	0	0	0	0	0	0	0	1	0	0	0	0	0	0	0	0	0	0	0	0	0	0	0	0	0	0	Fish Market-Tourism	+
Marine Habitat	Climate Change	Marine Habitat-Climate Change -	0	0	0	0	0	0	0	0	0	0	0	0	0	0	0	1	0	0	0	0	0	0	0	0	0	0	0	0	0	0	Marine Habitat-Climate Change	-
Lack of Runoff Management	Water Quality	Lack of Runoff Management-Water Quality -	0	0	0	0	0	0	0	0	0	0	0	1	0	0	0	0	0	0	0	0	0	0	0	0	0	0	0	0	0	0	Lack of Runoff Management-Water Quality	-
Water Quality	Consumer	Water Quality-Consumer +	0	0	0	0	0	0	0	0	0	0	0	1	0	0	0	0	0	0	0	0	0	0	0	0	0	0	0	0	0	0	Water Quality-Consumer	+
Coral Reefs	Aquarium Trade	Coral Reefs-Aquarium Trade +	0	0	0	0	0	0	0	0	0	0	0	1	0	0	0	0	0	0	0	0	0	0	0	0	0	0	0	0	0	0	Coral Reefs-Aquarium Trade	+
Lack of Green Infrastructure	Water Quality	Lack of Green Infrastructure-Water Quality -	0	0	0	0	0	0	0	0	0	0	0	1	0	0	0	0	0	0	0	0	0	0	0	0	0	0	0	0	0	0	Lack of Green Infrastructure-Water Quality	-
Marine Temporal Planning/Management	Nursery Habitats	Marine Temporal Planning/Management-Nursery Habitats +	0	0	0	0	0	0	0	0	0	0	0	1	0	0	0	0	0	0	0	0	0	0	0	0	0	0	0	0	0	0	Marine Temporal Planning/Management-Nursery Habitats	+
Science/Scientific Survey	Participation in Decision Making	Science/Scientific Survey-Participation in Decision Making +	0	0	0	0	0	0	0	0	0	0	0	1	0	0	0	0	0	0	0	0	0	0	0	0	0	0	0	0	0	0	Science/Scientific Survey-Participation in Decision Making	+
Participation in Decision Making	Law Enforcement	Participation in Decision Making-Law Enforcement +	0	0	0	0	0	0	0	0	0	0	0	1	0	0	0	0	0	0	0	0	0	0	0	0	0	0	0	0	0	0	Participation in Decision Making-Law Enforcement	+
Participation in Decision Making	Management	Participation in Decision Making-Management -	0	0	0	0	0	0	0	0	0	0	0	1	0	0	0	0	0	0	0	0	0	0	0	0	0	0	0	0	0	0	Participation in Decision Making-Management	-
Participation in Decision Making	Lack of Runoff Management	Participation in Decision Making-Lack of Runoff Management -	0	0	0	0	0	0	0	0	0	0	0	1	0	0	0	0	0	0	0	0	0	0	0	0	0	0	0	0	0	0	Participation in Decision Making-Lack of Runoff Management	-
Participation in Decision Making	Paper Parks	Participation in Decision Making-Paper Parks -	0	0	0	0	0	0	0	0	0	0	0	1	0	0	0	0	0	0	0	0	0	0	0	0	0	0	0	0	0	0	Participation in Decision Making-Paper Parks	-
Compliance	Water Quality	Compliance-Water Quality +	0	0	0	0	0	0	0	0	0	0	0	1	0	0	0	0	0	0	0	0	0	0	0	0	0	0	0	0	0	0	Compliance-Water Quality	+
Law Enforcement	Waste Management	Law Enforcement-Waste Management +	0	0	0	0	0	0	0	0	0	0	0	0	0	1	0	0	0	0	0	0	0	0	0	0	0	0	0	0	0	0	Law Enforcement-Waste Management	+
Law Enforcement	Marine Spatial Planning	Law Enforcement-Marine Spatial Planning +	0	0	0	0	0	0	0	0	0	0	0	1	0	0	1	0	0	0	0	0	0	0	0	0	0	0	0	0	0	0	Law Enforcement-Marine Spatial Planning	+
Law Enforcement	Paper Parks	Law Enforcement-Paper Parks -	0	0	0	0	0	0	0	0	0	0	0	1	0	0	0	0	0	0	0	0	0	0	0	0	0	0	0	0	0	0	Law Enforcement-Paper Parks	-
Paper Parks	Coral Reefs	Paper Parks-Coral Reefs -	0	0	0	0	0	0	0	0	0	0	0	1	0	0	0	0	0	0	0	0	0	0	0	0	0	0	0	0	0	0	Paper Parks-Coral Reefs	-
Paper Parks	MPA Networks	Paper Parks-MPA Networks -	0	0	0	0	0	0	0	0	0	0	0	1	0	0	0	0	0	0	0	0	0	0	0	0	0	0	0	0	0	0	Paper Parks-MPA Networks	-
Paper Parks	Nursery Habitats	Paper Parks-Nursery Habitats -	0	0	0	0	0	0	0	0	0	0	0	1	0	0	0	0	0	0	0	0	0	0	0	0	0	0	0	0	0	0	Paper Parks-Nursery Habitats	-
Paper Parks	Reef Fish	Paper Parks-Reef Fish -	0	0	0	0	0	0	0	0	0	0	0	1	0	0	0	0	0	0	0	0	0	0	0	0	0	0	0	0	0	0	Paper Parks-Reef Fish	-
Paper Parks	Seagrass	Paper Parks-Seagrass -	0	0	0	0	0	0	0	0	0	0	0	1	0	0	0	0	0	0	0	0	0	0	0	0	0	0	0	0	0	0	Paper Parks-Seagrass	-
Paper Parks	Turtle	Paper Parks-Turtle -	0	0	0	0	0	0	0	0	0	0	0	1	0	0	0	0	0	0	0	0	0	0	0	0	0	0	0	0	0	0	Paper Parks-Turtle	-
Marine Spatial Planning	Coral Reefs	Marine Spatial Planning-Coral Reefs +	0	0	0	0	0	0	0	0	0	0	0	0	0	0	1	0	0	0	0	0	0	0	0	0	0	0	0	0	0	0	Marine Spatial Planning-Coral Reefs	+
Marine Spatial Planning	Nursery Habitats	Marine Spatial Planning-Nursery Habitats +	0	0	0	0	0	0	0	0	0	0	0	1	0	0	0	0	0	0	0	0	0	0	0	0	0	0	0	0	0	0	Marine Spatial Planning-Nursery Habitats	+
Marine Spatial Planning	Reef Fish	Marine Spatial Planning-Reef Fish +	0	0	0	0	0	0	0	0	0	0	0	0	0	0	1	0	0	0	0	0	0	0	0	0	0	0	0	0	0	0	Marine Spatial Planning-Reef Fish	+
Poor Land Management	Nursery Habitats	Poor Land Management-Nursery Habitats -	0	0	0	0	0	0	0	0	0	0	0	1	0	0	0	0	0	0	0	0	0	0	0	0	0	0	0	0	0	0	Poor Land Management-Nursery Habitats	-
Poor Land Management	Water Quality	Poor Land Management-Water Quality -	0	0	0	0	0	0	0	0	0	0	0	1	0	0	0	0	0	0	0	0	0	0	0	0	0	0	0	0	0	0	Poor Land Management-Water Quality	-
Poor Fishing Gear Management	Derelict Fishing Gear	Poor Fishing Gear Management-Derelict Fishing Gear +	0	0	0	0	0	0	0	0	0	0	0	1	0	0	0	0	0	0	0	0	0	0	0	0	0	0	0	0	0	0	Poor Fishing Gear Management-Derelict Fishing Gear	+
Poor Fishing Gear Management	Turtle	Poor Fishing Gear Management-Turtle -	0	0	0	0	0	0	0	0	0	0	0	1	0	0	0	0	0	0	0	0	0	0	0	0	0	0	0	0	0	0	Poor Fishing Gear Management-Turtle	-
Aquarium Trade	Reef Fish	Aquarium Trade-Reef Fish -	0	0	0	0	0	0	0	0	0	0	0	1	0	0	0	0	0	0	0	0	0	0	0	0	0	0	0	0	0	0	Aquarium Trade-Reef Fish	-
Marginalized Communities	Waste Management	Marginalized Communities-Waste Management +	0	0	0	0	0	0	0	0	0	0	0	1	0	0	0	0	0	0	0	0	0	0	0	0	0	0	0	0	0	0	Marginalized Communities-Waste Management	+
Coastal Terrestrial Reserves	Water Quality	Coastal Terrestrial Reserves-Water Quality +	0	0	0	0	0	0	0	0	0	0	0	1	0	0	0	0	0	0	0	0	0	0	0	0	0	0	0	0	0	0	Coastal Terrestrial Reserves-Water Quality	+
Commercial Fishers	Derelict Fishing Gear	Commercial Fishers-Derelict Fishing Gear +	0	0	0	0	0	0	0	0	0	0	0	1	0	0	0	0	0	0	0	0	0	0	0	0	0	0	0	0	0	0	Commercial Fishers-Derelict Fishing Gear	+
Climate Change	Marginalized Communities	Climate Change-Marginalized Communities -	0	0	0	0	0	0	0	0	0	0	0	1	0	0	0	0	0	0	0	0	0	0	0	0	0	0	0	0	0	0	Climate Change-Marginalized Communities	-
Climate Change	MPA Networks	Climate Change-MPA Networks -	0	0	0	0	0	0	0	0	0	0	0	1	0	0	0	0	0	0	0	0	0	0	0	0	0	0	0	0	0	0	Climate Change-MPA Networks	-
Co-management Agreements	Participation in Decision Making	Co-management Agreements-Participation in Decision Making +	0	0	0	0	0	0	0	0	0	0	0	1	0	0	0	0	0	0	0	0	0	0	0	0	0	0	0	0	0	0	Co-management Agreements-Participation in Decision Making	+
Co-management Agreements	Law Enforcement	Co-management Agreements-Law Enforcement +	0	0	0	0	0	0	0	0	0	0	0	1	0	0	0	0	0	0	0	0	0	0	0	0	0	0	0	0	0	0	Co-management Agreements-Law Enforcement	+
Reef Fish	Aquarium Trade	Reef Fish-Aquarium Trade +	0	0	0	0	0	0	0	0	0	0	0	1	0	0	0	0	0	0	0	0	0	0	0	0	0	0	0	0	0	0	Reef Fish-Aquarium Trade	+
Reef Fish	Commercial Fishers	Reef Fish-Commercial Fishers +	0	0	0	0	0	0	0	0	0	0	0	1	0	0	0	0	0	0	0	0	0	0	0	0	0	0	0	0	0	0	Reef Fish-Commercial Fishers	+
Recreational Fishing	Fish Market	Recreational Fishing-Fish Market +	0	0	0	0	0	0	0	0	0	0	0	0	0	0	0	1	0	0	0	0	0	0	0	0	0	0	0	0	0	0	Recreational Fishing-Fish Market	+
Recreational Fishing	Fish Market	Recreational Fishing-Fish Market -	0	0	0	0	0	0	0	0	0	0	0	0	0	0	0	0	0	0	0	0	0	0	0	1	0	0	0	0	0	0	Recreational Fishing-Fish Market	-
Lack of Enforcement Personnel	Law Enforcement	Lack of Enforcement Personnel-Law Enforcement -	0	0	0	0	0	0	0	0	0	0	0	1	0	0	0	0	0	0	0	0	0	0	0	0	0	0	0	0	0	0	Lack of Enforcement Personnel-Law Enforcement	-
Human Population	Coral Reefs	Human Population-Coral Reefs -	0	0	0	0	0	0	0	0	0	0	0	0	1	0	0	0	0	0	0	0	0	0	0	0	0	0	0	0	0	0	Human Population-Coral Reefs	-
Human Population	Non Point Pollution	Human Population-Non Point Pollution +	0	0	0	0	0	0	0	0	0	0	0	0	1	0	0	0	0	0	0	0	0	0	0	0	0	0	0	0	0	0	Human Population-Non Point Pollution	+
Human Population	Tourism	Human Population-Tourism +	0	0	0	0	0	0	0	0	0	0	0	0	1	0	0	0	0	0	0	0	0	0	0	0	0	0	0	0	0	0	Human Population-Tourism	+
Government Agencies	Regionalism	Government Agencies-Regionalism +	0	0	0	0	0	0	0	0	0	0	0	0	1	0	0	0	0	0	0	0	0	0	0	0	0	0	0	0	0	0	Government Agencies-Regionalism	+
Government Agencies	Commercial Fishing	Government Agencies-Commercial Fishing +	0	0	0	0	0	0	0	0	0	0	0	0	0	0	0	1	0	0	0	0	0	0	0	0	0	0	0	0	0	0	Government Agencies-Commercial Fishing	+
Government Agencies	Industrial Pollution	Government Agencies-Industrial Pollution +	0	0	0	0	0	0	0	0	0	0	0	0	1	0	0	0	0	0	0	0	0	0	0	0	0	0	0	0	0	0	Government Agencies-Industrial Pollution	+
Government Agencies	Tourism	Government Agencies-Tourism -	0	0	0	0	0	0	0	0	0	0	0	0	1	0	0	0	0	0	0	0	0	0	0	0	0	0	0	0	0	0	Government Agencies-Tourism	-
Government Agencies	Invasive Species Management/NGOs	Government Agencies-Invasive Species Management/NGOs +	0	0	0	0	0	0	0	0	0	0	0	0	1	0	0	0	0	0	0	0	0	0	0	0	0	0	0	0	0	0	Government Agencies-Invasive Species Management/NGOs	+
Government Agencies	IUU Fishing	Government Agencies-IUU Fishing +	0	0	0	0	0	0	0	0	0	0	0	0	1	0	0	0	0	0	0	0	0	0	0	0	0	0	0	0	0	0	Government Agencies-IUU Fishing	+
Government Agencies	Law Enforcement	Government Agencies-Law Enforcement +	0	0	0	0	0	0	0	0	0	0	0	0	1	0	0	1	1	0	0	0	0	0	1	0	0	0	1	0	0	0	Government Agencies-Law Enforcement	+
Government Agencies	Recycling	Government Agencies-Recycling +	0	0	0	0	0	0	0	0	0	0	0	0	1	0	0	0	0	0	0	0	0	0	0	0	0	0	0	0	0	0	Government Agencies-Recycling	+
Government Agencies	Mangroves	Government Agencies-Mangroves +	0	0	0	0	0	0	0	0	0	0	0	0	0	0	0	1	0	0	0	0	0	0	0	0	0	0	0	0	0	0	Government Agencies-Mangroves	+
Government Agencies	MPAs	Government Agencies-MPAs +	0	0	0	0	0	0	0	0	0	0	0	0	1	0	0	0	0	0	0	0	0	0	0	0	0	0	0	0	0	0	Government Agencies-MPAs	+
Government Agencies	Non Point Pollution	Government Agencies-Non Point Pollution -	0	0	0	0	0	0	0	0	0	0	0	0	0	0	0	1	0	0	0	0	0	0	0	0	0	0	0	0	0	0	Government Agencies-Non Point Pollution	-
Government Agencies	Tourism	Government Agencies-Tourism +	0	0	0	0	0	0	0	0	0	0	0	0	1	0	0	0	0	0	0	0	0	0	0	0	0	0	0	0	0	0	Government Agencies-Tourism	+
Coastal Development	Recycling	Coastal Development-Recycling +	0	0	0	0	0	0	0	0	0	0	0	0	1	0	0	0	0	0	0	0	0	0	0	0	0	0	0	0	0	0	Coastal Development-Recycling	+
Commercial Fishers	Regionalism	Commercial Fishers-Regionalism +	0	0	0	0	0	0	0	0	0	0	0	0	1	0	0	0	0	0	0	0	0	0	0	0	0	0	0	0	0	0	Commercial Fishers-Regionalism	+
Commercial Fishers	Fisher Cooperation	Commercial Fishers-Fisher Cooperation +	0	0	0	0	0	0	0	0	0	0	0	0	1	0	0	0	0	0	0	0	0	0	0	0	0	0	0	0	0	0	Commercial Fishers-Fisher Cooperation	+
Water-Related Businesses	Recreational Activities	Water-Related Businesses-Recreational Activities +	0	0	0	0	0	0	0	0	0	0	0	0	1	0	0	0	0	0	0	0	0	0	0	0	0	0	0	0	0	0	Water-Related Businesses-Recreational Activities	+
Recreational Activities	Coral Reefs	Recreational Activities-Coral Reefs -	0	0	0	0	0	0	0	0	0	0	0	0	0	0	1	0	0	0	0	0	0	0	0	0	0	0	0	0	0	0	Recreational Activities-Coral Reefs	-
Coral Reefs	Water Temperature	Coral Reefs-Water Temperature -	0	0	0	0	0	0	0	0	0	0	0	0	0	0	1	0	0	0	0	0	0	0	0	0	0	0	0	0	0	0	Coral Reefs-Water Temperature	-
Tourism	Water-Related Businesses	Tourism-Water-Related Businesses +	0	0	0	0	0	0	0	0	0	0	0	0	1	0	0	0	0	0	0	0	0	0	0	0	0	0	0	0	0	0	Tourism-Water-Related Businesses	+
Invasive Species Management/NGOs	Marine Diseases	Invasive Species Management/NGOs-Marine Diseases -	0	0	0	0	0	0	0	0	0	0	0	0	1	0	0	0	0	0	0	0	0	0	0	0	0	0	0	0	0	0	Invasive Species Management/NGOs-Marine Diseases	-
Demand	Coastal Development	Demand-Coastal Development +	0	0	0	0	0	0	0	0	0	0	0	0	1	0	0	0	0	0	0	0	0	0	0	0	0	0	0	0	0	0	Demand-Coastal Development	+
Demand	Fisher Cooperation	Demand-Fisher Cooperation +	0	0	0	0	0	0	0	0	0	0	0	0	1	0	0	0	0	0	0	0	0	0	0	0	0	0	0	0	0	0	Demand-Fisher Cooperation	+
Demand	Recreational Boating	Demand-Recreational Boating +	0	0	0	0	0	0	0	0	0	0	0	0	1	0	0	0	0	0	0	0	0	0	0	0	0	0	0	0	0	0	Demand-Recreational Boating	+
Fisher Cooperation	IUU Fishing	Fisher Cooperation-IUU Fishing +	0	0	0	0	0	0	0	0	0	0	0	0	1	0	0	0	0	0	0	0	0	0	0	0	0	0	0	0	0	0	Fisher Cooperation-IUU Fishing	+
Fisher Cooperation	Law Enforcement	Fisher Cooperation-Law Enforcement +	0	0	0	0	0	0	0	0	0	0	0	0	1	0	0	0	0	0	0	1	0	0	0	0	0	0	0	0	0	0	Fisher Cooperation-Law Enforcement	+
IUU Fishing	Water-Related Businesses	IUU Fishing-Water-Related Businesses -	0	0	0	0	0	0	0	0	0	0	0	0	1	0	0	0	0	0	0	0	0	0	0	0	0	0	0	0	0	0	IUU Fishing-Water-Related Businesses	-
Detrimental Practices from BVI	Fisher Cooperation	Detrimental Practices from BVI-Fisher Cooperation +	0	0	0	0	0	0	0	0	0	0	0	0	1	0	0	0	0	0	0	0	0	0	0	0	0	0	0	0	0	0	Detrimental Practices from BVI-Fisher Cooperation	+
Detrimental Practices from BVI	Turtle	Detrimental Practices from BVI-Turtle -	0	0	0	0	0	0	0	0	0	0	0	0	1	0	0	0	0	0	0	0	0	0	0	0	0	0	0	0	0	0	Detrimental Practices from BVI-Turtle	-
Education/Outreach	Fisher Cooperation	Education/Outreach-Fisher Cooperation +	0	0	0	0	0	0	0	0	0	0	0	0	1	0	0	0	0	0	0	0	0	0	0	0	0	0	0	0	0	0	Education/Outreach-Fisher Cooperation	+
Regionalism	IUU Fishing	Regionalism-IUU Fishing +	0	0	0	0	0	0	0	0	0	0	0	0	1	0	0	0	0	0	0	0	0	0	0	0	0	0	0	0	0	0	Regionalism-IUU Fishing	+
Funding	Law Enforcement	Funding-Law Enforcement +	0	0	0	0	0	0	0	0	0	0	0	0	1	0	0	0	0	0	0	0	0	0	0	0	0	0	0	0	0	0	Funding-Law Enforcement	+
Tourism	Invasive Species Management/NGOs	Tourism-Invasive Species Management/NGOs +	0	0	0	0	0	0	0	0	0	0	0	0	1	0	0	0	0	0	0	0	0	0	0	0	0	0	0	0	0	0	Tourism-Invasive Species Management/NGOs	+
Tourism	Funding	Tourism-Funding -	0	0	0	0	0	0	0	0	0	0	0	0	1	0	0	0	0	0	0	0	0	0	0	0	0	0	0	0	0	0	Tourism-Funding	-
African Dust	Water Quality	African Dust-Water Quality -	0	0	0	0	0	0	0	0	0	0	0	0	0	1	0	0	0	0	0	0	0	0	0	0	0	0	0	0	0	0	African Dust-Water Quality	-
Sargassum	Seagrass	Sargassum-Seagrass -	0	0	0	0	0	0	0	0	0	0	0	0	0	1	0	0	0	0	0	0	0	0	0	0	1	0	0	0	0	0	Sargassum-Seagrass	-
Oceanographic Variables	Coral Reefs	Oceanographic Variables-Coral Reefs -	0	0	0	0	0	0	0	0	0	0	0	0	0	1	0	0	0	0	0	0	0	0	0	0	0	0	0	0	0	0	Oceanographic Variables-Coral Reefs	-
Oceanographic Variables	Nursery Habitats	Oceanographic Variables-Nursery Habitats -	0	0	0	0	0	0	0	0	0	0	0	0	0	1	0	0	0	0	0	0	0	0	0	0	0	0	0	0	0	0	Oceanographic Variables-Nursery Habitats	-
Oceanographic Variables	Mangroves	Oceanographic Variables-Mangroves -	0	0	0	0	0	0	0	0	0	0	0	0	0	1	0	0	0	0	0	0	0	0	0	0	0	0	0	0	0	0	Oceanographic Variables-Mangroves	-
Oceanographic Variables	Seagrass	Oceanographic Variables-Seagrass -	0	0	0	0	0	0	0	0	0	0	0	0	0	1	0	0	0	0	0	0	0	0	0	0	0	0	0	0	0	0	Oceanographic Variables-Seagrass	-
Oceanographic Variables	Spawning Aggregations	Oceanographic Variables-Spawning Aggregations -	0	0	0	0	0	0	0	0	0	0	0	0	0	1	0	0	0	0	0	0	0	0	0	0	0	0	0	0	0	0	Oceanographic Variables-Spawning Aggregations	-
Global Fishing	Supply	Global Fishing-Supply +	0	0	0	0	0	0	0	0	0	0	0	0	0	1	0	0	0	0	0	0	0	0	0	0	0	0	0	0	0	0	Global Fishing-Supply	+
Run Off	Spawning Aggregations	Run Off-Spawning Aggregations -	0	0	0	0	0	0	0	0	0	0	0	0	0	1	0	0	0	0	0	0	0	0	0	0	0	0	0	0	0	0	Run Off-Spawning Aggregations	-
Ciguatera	Nursery Habitats	Ciguatera-Nursery Habitats -	0	0	0	0	0	0	0	0	0	0	0	0	0	1	0	0	0	0	0	0	0	0	0	0	0	0	0	0	0	0	Ciguatera-Nursery Habitats	-
Coral Reefs	Local Economy	Coral Reefs-Local Economy +	0	0	0	0	0	0	0	0	0	0	0	0	0	0	1	0	0	0	0	0	0	0	0	0	0	0	0	0	0	0	Coral Reefs-Local Economy	+
Hurricanes	Gentrification	Hurricanes-Gentrification +	0	0	0	0	0	0	0	0	0	0	0	0	0	1	0	0	0	0	0	0	0	0	0	0	0	0	0	0	0	0	Hurricanes-Gentrification	+
Education/Outreach	Ballast Water	Education/Outreach-Ballast Water -	0	0	0	0	0	0	0	0	0	0	0	0	0	1	0	0	0	0	0	0	0	0	0	0	0	0	0	0	0	0	Education/Outreach-Ballast Water	-
Legislation	Education/Outreach	Legislation-Education/Outreach +	0	0	0	0	0	0	0	0	0	0	0	0	0	1	0	0	0	0	0	0	0	0	0	0	0	0	0	0	0	0	Legislation-Education/Outreach	+
Legislation	Waste Management	Legislation-Waste Management -	0	0	0	0	0	0	0	0	0	0	0	0	0	1	0	0	0	0	0	0	0	0	0	0	0	0	0	0	0	0	Legislation-Waste Management	-
Legislation	Water Quality	Legislation-Water Quality +	0	0	0	0	0	0	0	0	0	0	0	0	0	1	0	0	0	0	0	0	0	0	0	0	0	0	0	0	0	0	Legislation-Water Quality	+
Waste Management	Run Off	Waste Management-Run Off -	0	0	0	0	0	0	0	0	0	0	0	0	0	1	0	0	0	0	0	0	0	0	0	0	0	0	0	0	0	0	Waste Management-Run Off	-
Waste Management	Run Off of Landfills	Waste Management-Run Off of Landfills -	0	0	0	0	0	0	0	0	0	0	0	0	0	1	0	0	0	0	0	0	0	0	0	0	0	0	0	0	0	0	Waste Management-Run Off of Landfills	-
Coral Bleaching	Nursery Habitats	Coral Bleaching-Nursery Habitats -	0	0	0	0	0	0	0	0	0	0	0	0	0	1	0	0	0	0	0	0	0	0	0	0	0	0	0	0	0	0	Coral Bleaching-Nursery Habitats	-
Coral Bleaching	Spawning Aggregations	Coral Bleaching-Spawning Aggregations -	0	0	0	0	0	0	0	0	0	0	0	0	0	1	0	0	0	0	0	0	0	0	0	0	0	0	0	0	0	0	Coral Bleaching-Spawning Aggregations	-
Tourism	Endangered Species	Tourism-Endangered Species -	0	0	0	0	0	0	0	0	0	0	0	0	0	1	0	0	0	0	0	0	0	0	0	0	0	0	0	0	0	0	Tourism-Endangered Species	-
Gentrification	Local Economy	Gentrification-Local Economy +	0	0	0	0	0	0	0	0	0	0	0	0	0	1	0	0	0	0	0	0	0	0	0	0	0	0	0	0	0	0	Gentrification-Local Economy	+
Gentrification	Local Cultural and Religious Traditions	Gentrification-Local Cultural and Religious Traditions -	0	0	0	0	0	0	0	0	0	0	0	0	0	1	0	0	0	0	0	0	0	0	0	0	0	0	0	0	0	0	Gentrification-Local Cultural and Religious Traditions	-
Ocean Acidification	Nursery Habitats	Ocean Acidification-Nursery Habitats -	0	0	0	0	0	0	0	0	0	0	0	0	0	1	0	0	0	0	0	0	0	0	0	0	0	0	0	0	0	0	Ocean Acidification-Nursery Habitats	-
Ocean Acidification	Mangroves	Ocean Acidification-Mangroves -	0	0	0	0	0	0	0	0	0	0	0	0	0	1	0	0	0	0	0	0	0	0	0	0	0	0	0	0	0	0	Ocean Acidification-Mangroves	-
Ocean Acidification	Seagrass	Ocean Acidification-Seagrass -	0	0	0	0	0	0	0	0	0	0	0	0	0	1	0	0	0	0	0	0	0	0	0	0	0	0	0	0	0	0	Ocean Acidification-Seagrass	-
Ocean Acidification	Spawning Aggregations	Ocean Acidification-Spawning Aggregations -	0	0	0	0	0	0	0	0	0	0	0	0	0	1	0	0	0	0	0	0	0	0	0	0	0	0	0	0	0	0	Ocean Acidification-Spawning Aggregations	-
IUU Fishing	Local Economy	IUU Fishing-Local Economy -	0	0	0	0	0	0	0	0	0	0	0	0	0	0	1	0	0	0	0	0	0	0	0	0	0	0	0	0	0	0	IUU Fishing-Local Economy	-
Nursery Habitats	Supply	Nursery Habitats-Supply +	0	0	0	0	0	0	0	0	0	0	0	0	0	1	0	0	0	0	0	0	0	0	0	0	0	0	0	0	0	0	Nursery Habitats-Supply	+
Local Economy	Pump Out Stations	Local Economy-Pump Out Stations +	0	0	0	0	0	0	0	0	0	0	0	0	0	1	0	0	0	0	0	0	0	0	0	0	0	0	0	0	0	0	Local Economy-Pump Out Stations	+
Local Economy	Run Off	Local Economy-Run Off -	0	0	0	0	0	0	0	0	0	0	0	0	0	1	0	0	0	0	0	0	0	0	0	0	0	0	0	0	0	0	Local Economy-Run Off	-
Local Economy	Waste Management	Local Economy-Waste Management +	0	0	0	0	0	0	0	0	0	0	0	0	0	1	0	0	0	0	0	0	0	0	0	0	0	0	0	0	0	0	Local Economy-Waste Management	+
Covid-19	Gentrification	Covid-19-Gentrification +	0	0	0	0	0	0	0	0	0	0	0	0	0	1	0	0	0	0	0	0	0	0	0	0	0	0	0	0	0	0	Covid-19-Gentrification	+
Overfishing	Coral Reefs	Overfishing-Coral Reefs -	0	0	0	0	0	0	0	0	0	0	0	0	0	0	1	1	0	0	0	0	0	0	0	0	0	0	0	0	0	0	Overfishing-Coral Reefs	-
Overfishing	Local Economy	Overfishing-Local Economy -	0	0	0	0	0	0	0	0	0	0	0	0	0	0	1	0	0	0	0	0	0	0	0	0	0	0	0	0	0	0	Overfishing-Local Economy	-
Overfishing	Reef Fish	Overfishing-Reef Fish -	0	0	0	0	0	0	0	0	0	0	0	0	0	0	1	0	0	0	0	0	0	0	0	0	0	0	0	0	0	0	Overfishing-Reef Fish	-
Sargassum	Reef Fish	Sargassum-Reef Fish -	0	0	0	0	0	0	0	0	0	0	0	0	0	0	1	0	0	0	0	0	0	0	0	0	0	0	0	0	0	0	Sargassum-Reef Fish	-
Recreational Activities	Uninformed Public	Recreational Activities-Uninformed Public -	0	0	0	0	0	0	0	0	0	0	0	0	0	0	1	0	0	0	0	0	0	0	0	0	0	0	0	0	0	0	Recreational Activities-Uninformed Public	-
Recreational Activities	Local Economy	Recreational Activities-Local Economy +	0	0	0	0	0	0	0	0	0	0	0	0	0	0	1	0	0	0	0	0	0	0	0	0	0	0	0	0	0	0	Recreational Activities-Local Economy	+
Local Economy	Uninformed Public	Local Economy-Uninformed Public -	0	0	0	0	0	0	0	0	0	0	0	0	0	0	1	0	0	0	0	0	0	0	0	0	0	0	0	0	0	0	Local Economy-Uninformed Public	-
Restoration	Environmental Protection	Restoration-Environmental Protection +	0	0	0	0	0	0	0	0	0	0	0	0	0	0	1	0	0	0	0	0	0	0	0	0	0	0	0	0	0	0	Restoration-Environmental Protection	+
Restoration	Education/Outreach	Restoration-Education/Outreach +	0	0	0	0	0	0	0	0	0	0	0	0	0	0	1	0	0	0	0	0	0	0	0	0	0	0	0	0	0	0	Restoration-Education/Outreach	+
Restoration	Local Economy	Restoration-Local Economy +	0	0	0	0	0	0	0	0	0	0	0	0	0	0	1	0	0	0	0	0	0	0	0	0	0	0	0	0	0	0	Restoration-Local Economy	+
Restoration	Marine Spatial Planning	Restoration-Marine Spatial Planning +	0	0	0	0	0	0	0	0	0	0	0	0	0	0	1	0	0	0	0	0	0	0	0	0	0	0	0	0	0	0	Restoration-Marine Spatial Planning	+
Environmental Protection	Coral Reefs	Environmental Protection-Coral Reefs +	0	0	0	0	0	0	0	0	0	0	0	0	0	0	1	0	0	0	0	0	0	0	0	0	0	0	0	0	0	0	Environmental Protection-Coral Reefs	+
Crabs	Coral Reefs	Crabs-Coral Reefs +	0	0	0	0	0	0	0	0	0	0	0	0	0	0	1	0	0	0	0	0	0	0	0	0	0	0	0	0	0	0	Crabs-Coral Reefs	+
Coral Reefs	Weather	Coral Reefs-Weather +	0	0	0	0	0	0	0	0	0	0	0	0	0	0	1	0	0	0	0	0	0	0	0	0	0	0	0	0	0	0	Coral Reefs-Weather	+
Environmental Protection	Crabs	Environmental Protection-Crabs +	0	0	0	0	0	0	0	0	0	0	0	0	0	0	1	0	0	0	0	0	0	0	0	0	0	0	0	0	0	0	Environmental Protection-Crabs	+
Environmental Protection	Education/Outreach	Environmental Protection-Education/Outreach +	0	0	0	0	0	0	0	0	0	0	0	0	0	0	1	0	0	0	0	0	0	0	0	0	0	0	0	0	0	0	Environmental Protection-Education/Outreach	+
Environmental Protection	Local Economy	Environmental Protection-Local Economy +	0	0	0	0	0	0	0	0	0	0	0	0	0	0	1	0	0	0	0	0	0	0	0	0	0	0	0	0	0	0	Environmental Protection-Local Economy	+
Environmental Protection	Reef Fish	Environmental Protection-Reef Fish +	0	0	0	0	0	0	0	0	0	0	0	0	0	0	1	0	0	0	0	0	0	0	0	0	0	0	0	0	0	0	Environmental Protection-Reef Fish	+
Environmental Protection	Restoration	Environmental Protection-Restoration +	0	0	0	0	0	0	0	0	0	0	0	0	0	0	1	0	0	0	0	0	0	0	0	0	0	0	0	0	0	0	Environmental Protection-Restoration	+
Environmental Protection	Recreational Activities	Environmental Protection-Recreational Activities +	0	0	0	0	0	0	0	0	0	0	0	0	0	0	1	0	0	0	0	0	0	0	0	0	0	0	0	0	0	0	Environmental Protection-Recreational Activities	+
Gear	Reef Fish	Gear-Reef Fish -	0	0	0	0	0	0	0	0	0	0	0	0	0	0	1	0	0	0	0	0	0	0	0	0	0	0	0	0	0	0	Gear-Reef Fish	-
Law Enforcement	Overfishing	Law Enforcement-Overfishing -	0	0	0	0	0	0	0	0	0	0	0	0	0	0	1	1	0	0	0	0	0	0	0	0	0	0	0	0	0	0	Law Enforcement-Overfishing	-
Coral Bleaching	Recreational Activities	Coral Bleaching-Recreational Activities -	0	0	0	0	0	0	0	0	0	0	0	0	0	0	1	0	0	0	0	0	0	0	0	0	0	0	0	0	0	0	Coral Bleaching-Recreational Activities	-
Weather	Coral Bleaching	Weather-Coral Bleaching +	0	0	0	0	0	0	0	0	0	0	0	0	0	0	1	0	0	0	0	0	0	0	0	0	0	0	0	0	0	0	Weather-Coral Bleaching	+
Weather	Coral Reefs	Weather-Coral Reefs -	0	0	0	0	0	0	0	0	0	0	0	0	0	0	1	0	0	0	0	0	0	0	0	0	0	0	0	0	0	0	Weather-Coral Reefs	-
Marine Spatial Planning	Crabs	Marine Spatial Planning-Crabs +	0	0	0	0	0	0	0	0	0	0	0	0	0	0	1	0	0	0	0	0	0	0	0	0	0	0	0	0	0	0	Marine Spatial Planning-Crabs	+
Education/Outreach	Overfishing	Education/Outreach-Overfishing -	0	0	0	0	0	0	0	0	0	0	0	0	0	0	0	1	0	0	0	0	0	0	0	0	0	0	0	0	0	0	Education/Outreach-Overfishing	-
Education/Outreach	Uninformed Public	Education/Outreach-Uninformed Public -	0	0	0	0	0	0	0	0	0	0	0	0	0	0	1	0	0	0	0	0	0	0	0	0	0	0	0	0	0	0	Education/Outreach-Uninformed Public	-
Uninformed Public	Coral Reefs	Uninformed Public-Coral Reefs -	0	0	0	0	0	0	0	0	0	0	0	0	0	0	1	0	0	0	0	0	0	0	0	0	0	0	0	0	0	0	Uninformed Public-Coral Reefs	-
Uninformed Public	Law Enforcement	Uninformed Public-Law Enforcement -	0	0	0	0	0	0	0	0	0	0	0	0	0	0	1	0	0	0	0	0	0	0	0	0	0	0	0	0	0	0	Uninformed Public-Law Enforcement	-
Uninformed Public	Local Economy	Uninformed Public-Local Economy -	0	0	0	0	0	0	0	0	0	0	0	0	0	0	1	0	0	0	0	0	0	0	0	0	0	0	0	0	0	0	Uninformed Public-Local Economy	-
Uninformed Public	Reef Fish	Uninformed Public-Reef Fish -	0	0	0	0	0	0	0	0	0	0	0	0	0	0	1	0	0	0	0	0	0	0	0	0	0	0	0	0	0	0	Uninformed Public-Reef Fish	-
Uninformed Public	Water Quality	Uninformed Public-Water Quality -	0	0	0	0	0	0	0	0	0	0	0	0	0	0	1	0	0	0	0	0	0	0	0	0	0	0	0	0	0	0	Uninformed Public-Water Quality	-
Infrastructure	Local Economy	Infrastructure-Local Economy +	0	0	0	0	0	0	0	0	0	0	0	0	0	0	1	0	0	0	0	0	0	0	0	0	0	0	0	0	0	0	Infrastructure-Local Economy	+
Non-Extractive Human Use of the Ocean	Coral Reefs	Non-Extractive Human Use of the Ocean-Coral Reefs -	0	0	0	0	0	0	0	0	0	0	0	0	0	0	0	1	0	0	0	0	0	0	0	0	0	0	0	0	0	0	Non-Extractive Human Use of the Ocean-Coral Reefs	-
Non-Extractive Human Use of the Ocean	Water Quality	Non-Extractive Human Use of the Ocean-Water Quality -	0	0	0	0	0	0	0	0	0	0	0	0	0	0	0	1	0	0	0	0	0	0	0	0	0	0	0	0	0	0	Non-Extractive Human Use of the Ocean-Water Quality	-
Climate Change	Non-Extractive Human Use of the Ocean	Climate Change-Non-Extractive Human Use of the Ocean +	0	0	0	0	0	0	0	0	0	0	0	0	0	0	0	1	0	0	0	0	0	0	0	0	0	0	0	0	0	0	Climate Change-Non-Extractive Human Use of the Ocean	+
Climate Change	Overfishing	Climate Change-Overfishing +	0	0	0	0	0	0	0	0	0	0	0	0	0	0	0	1	0	0	0	0	0	0	0	0	0	0	0	0	0	0	Climate Change-Overfishing	+
Climate Change	Point Pollution	Climate Change-Point Pollution +	0	0	0	0	0	0	0	0	0	0	0	0	0	0	0	1	0	0	0	0	0	0	0	0	0	0	0	0	0	0	Climate Change-Point Pollution	+
Nutrients	Sargassum	Nutrients-Sargassum +	0	0	0	0	0	0	0	0	0	0	0	0	0	0	0	1	0	0	0	0	0	0	0	0	0	0	0	0	0	0	Nutrients-Sargassum	+
Marine Debris	Mangroves	Marine Debris-Mangroves -	0	0	0	0	0	0	0	0	0	0	0	0	0	0	0	1	0	0	0	0	0	0	0	0	0	0	0	0	0	0	Marine Debris-Mangroves	-
Invasive Species	Climate Change	Invasive Species-Climate Change +	0	0	0	0	0	0	0	0	0	0	0	0	0	0	0	1	0	0	0	0	0	0	0	0	0	0	0	0	0	0	Invasive Species-Climate Change	+
Point Pollution	Mangroves	Point Pollution-Mangroves -	0	0	0	0	0	0	0	0	0	0	0	0	0	0	0	1	0	0	0	0	0	0	0	0	0	0	0	0	0	0	Point Pollution-Mangroves	-
Government Agencies	Marine Debris	Government Agencies-Marine Debris -	0	0	0	0	0	0	0	0	0	0	0	0	0	0	0	1	0	0	0	0	0	0	0	0	0	0	0	0	0	0	Government Agencies-Marine Debris	-
Government Agencies	Overfishing	Government Agencies-Overfishing -	0	0	0	0	0	0	0	0	0	0	0	0	0	0	0	1	0	0	0	0	0	0	0	0	0	0	0	0	0	0	Government Agencies-Overfishing	-
Government Agencies	Point Pollution	Government Agencies-Point Pollution -	0	0	0	0	0	0	0	0	0	0	0	0	0	0	0	1	0	0	0	0	0	0	0	0	0	0	0	0	0	0	Government Agencies-Point Pollution	-
Government Agencies	Recreational Fishing	Government Agencies-Recreational Fishing +	0	0	0	0	0	0	0	0	0	0	0	0	0	0	0	1	0	0	0	0	0	0	0	0	0	0	0	0	0	0	Government Agencies-Recreational Fishing	+
Government Agencies	Use of Technology for Education	Government Agencies-Use of Technology for Education +	0	0	0	0	0	0	0	0	0	0	0	0	0	0	0	1	0	0	0	0	0	0	0	0	0	0	0	0	0	0	Government Agencies-Use of Technology for Education	+
Overfishing	Marine Habitat	Overfishing-Marine Habitat -	0	0	0	0	0	0	0	0	0	0	0	0	0	0	0	1	0	0	0	0	0	0	0	0	0	0	0	0	0	0	Overfishing-Marine Habitat	-
Overfishing	Mangroves	Overfishing-Mangroves -	0	0	0	0	0	0	0	0	0	0	0	0	0	0	0	1	0	0	0	0	0	0	0	0	0	0	0	0	0	0	Overfishing-Mangroves	-
Overfishing	Seagrass	Overfishing-Seagrass -	0	0	0	0	0	0	0	0	0	0	0	0	0	0	0	1	0	0	0	0	0	0	0	0	0	0	0	0	0	0	Overfishing-Seagrass	-
Use of Technology for Education	Education/Outreach	Use of Technology for Education-Education/Outreach +	0	0	0	0	0	0	0	0	0	0	0	0	0	0	0	1	0	0	0	0	0	0	0	0	0	0	0	0	0	0	Use of Technology for Education-Education/Outreach	+
Use of Technology for Education	Government Agencies	Use of Technology for Education-Government Agencies +	0	0	0	0	0	0	0	0	0	0	0	0	0	0	0	1	0	0	0	0	0	0	0	0	0	0	0	0	0	0	Use of Technology for Education-Government Agencies	+
Erosion	Tourism	Erosion-Tourism -	0	0	0	0	0	0	0	0	0	0	0	0	0	0	0	0	1	0	0	0	0	0	0	0	0	0	0	0	0	0	Erosion-Tourism	-
Erosion	Beach	Erosion-Beach -	0	0	0	0	0	0	0	0	0	0	0	0	0	0	0	0	1	0	0	1	0	0	0	0	0	0	0	0	0	0	Erosion-Beach	-
Assistance to Fishers	Commercial Fishers	Assistance to Fishers-Commercial Fishers +	0	0	0	0	0	0	0	0	0	0	0	0	0	0	0	0	1	0	0	0	1	0	1	0	0	0	0	0	1	0	Assistance to Fishers-Commercial Fishers	+
Assistance to Fishers	Marginalized Communities	Assistance to Fishers-Marginalized Communities -	0	0	0	0	0	0	0	0	0	0	0	0	0	0	0	0	1	0	0	0	0	0	0	0	0	0	0	0	0	0	Assistance to Fishers-Marginalized Communities	-
Assistance to Fishers	Fish Market	Assistance to Fishers-Fish Market +	0	0	0	0	0	0	0	0	0	0	0	0	0	0	0	0	0	0	0	0	0	0	0	0	0	0	0	1	0	0	Assistance to Fishers-Fish Market	+
Assistance to Fishers	Family Suffering	Assistance to Fishers-Family Suffering -	0	0	0	0	0	0	0	0	0	0	0	0	0	0	0	0	1	0	0	0	0	0	0	0	0	0	0	0	0	0	Assistance to Fishers-Family Suffering	-
IUU Fishing	Marine Habitat	IUU Fishing-Marine Habitat -	0	0	0	0	0	0	0	0	0	0	0	0	0	0	0	0	0	0	0	0	0	0	0	0	0	1	0	0	0	0	IUU Fishing-Marine Habitat	-
IUU Fishing	Price	IUU Fishing-Price -	0	0	0	0	0	0	0	0	0	0	0	0	0	0	0	0	1	1	0	0	0	0	0	0	0	0	0	0	0	0	IUU Fishing-Price	-
Commercial Fishers	Marine Habitat	Commercial Fishers-Marine Habitat +	0	0	0	0	0	0	0	0	0	0	0	0	0	0	0	0	0	0	0	0	0	0	0	0	0	1	0	0	0	0	Commercial Fishers-Marine Habitat	+
Commercial Fishers	Environmental Protection	Commercial Fishers-Environmental Protection +	0	0	0	0	0	0	0	0	0	0	0	0	0	0	0	0	1	0	0	0	0	0	0	0	0	0	0	0	0	0	Commercial Fishers-Environmental Protection	+
Commercial Fishers	Subsistence Fishing	Commercial Fishers-Subsistence Fishing +	0	0	0	0	0	0	0	0	0	0	0	0	0	0	0	0	1	0	0	0	0	0	0	0	0	0	0	0	0	0	Commercial Fishers-Subsistence Fishing	+
Commercial Fishers	Commercial Fishing	Commercial Fishers-Commercial Fishing +	0	0	0	0	0	0	0	0	0	0	0	0	0	0	0	0	1	0	0	0	0	0	0	0	0	0	0	0	0	0	Commercial Fishers-Commercial Fishing	+
Commercial Fishers	Intermediary	Commercial Fishers-Intermediary +	0	0	0	0	0	0	0	0	0	0	0	0	0	0	0	0	0	1	0	0	0	0	0	0	0	1	0	0	0	0	Commercial Fishers-Intermediary	+
Management	Assistance to Fishers	Management-Assistance to Fishers +	0	0	0	0	0	0	0	0	0	0	0	0	0	0	0	0	1	0	0	0	0	0	0	0	0	0	0	0	0	0	Management-Assistance to Fishers	+
Management	Assistance to Fishers	Management-Assistance to Fishers -	0	0	0	0	0	0	0	0	0	0	0	0	0	0	0	0	0	0	0	0	0	0	0	0	0	0	0	0	1	0	Management-Assistance to Fishers	-
Management	Managers of Fishing Villages	Management-Managers of Fishing Villages +	0	0	0	0	0	0	0	0	0	0	0	0	0	0	0	0	1	0	0	0	0	0	0	0	0	0	0	0	0	0	Management-Managers of Fishing Villages	+
Education/Outreach	Environmental Protection	Education/Outreach-Environmental Protection +	0	0	0	0	0	0	0	0	0	0	0	0	0	0	0	0	0	0	0	0	0	0	0	0	0	1	0	0	0	0	Education/Outreach-Environmental Protection	+
Government Agencies	Assistance to Fishers	Government Agencies-Assistance to Fishers +	0	0	0	0	0	0	0	0	0	0	0	0	0	0	0	0	0	0	0	0	1	0	0	0	0	0	0	0	0	0	Government Agencies-Assistance to Fishers	+
Government Agencies	Commercial Fishers	Government Agencies-Commercial Fishers +	0	0	0	0	0	0	0	0	0	0	0	0	0	0	0	0	1	0	1	0	1	0	1	0	0	0	0	0	0	0	Government Agencies-Commercial Fishers	+
Government Agencies	Education/Outreach	Government Agencies-Education/Outreach +	0	0	0	0	0	0	0	0	0	0	0	0	0	0	0	0	0	1	0	0	0	0	0	0	0	0	0	0	0	0	Government Agencies-Education/Outreach	+
Government Agencies	Vessel Pollution	Government Agencies-Vessel Pollution -	0	0	0	0	0	0	0	0	0	0	0	0	0	0	0	0	1	0	0	0	0	0	0	0	0	0	0	0	0	0	Government Agencies-Vessel Pollution	-
Government Agencies	Sewage	Government Agencies-Sewage +	0	0	0	0	0	0	0	0	0	0	0	0	0	0	0	0	0	0	0	0	0	0	1	0	0	0	0	0	0	0	Government Agencies-Sewage	+
Government Agencies	Access to the Water/Resources	Government Agencies-Access to the Water/Resources +	0	0	0	0	0	0	0	0	0	0	0	0	0	0	0	0	0	0	0	0	0	1	0	0	0	0	0	0	0	0	Government Agencies-Access to the Water/Resources	+
Government Agencies	Fishing Licenses	Government Agencies-Fishing Licenses +	0	0	0	0	0	0	0	0	0	0	0	0	0	0	0	0	1	0	1	0	0	0	0	0	0	0	0	0	0	0	Government Agencies-Fishing Licenses	+
Government Agencies	Environmental Protection	Government Agencies-Environmental Protection +	0	0	0	0	0	0	0	0	0	0	0	0	0	0	0	0	1	0	0	0	0	0	0	0	0	0	0	0	0	0	Government Agencies-Environmental Protection	+
Government Agencies	Corruption	Government Agencies-Corruption -	0	0	0	0	0	0	0	0	0	0	0	0	0	0	0	0	1	0	0	0	0	0	0	0	0	0	1	0	0	0	Government Agencies-Corruption	-
Government Agencies	Fishers Safety	Government Agencies-Fishers Safety +	0	0	0	0	0	0	0	0	0	0	0	0	0	0	0	0	1	0	0	0	0	0	0	0	0	0	0	0	0	0	Government Agencies-Fishers Safety	+
Government Agencies	Gear	Government Agencies-Gear +	0	0	0	0	0	0	0	0	0	0	0	0	0	0	0	0	1	0	0	0	0	0	0	0	0	0	0	0	0	0	Government Agencies-Gear	+
Coastal Development	Gentrification	Coastal Development-Gentrification +	0	0	0	0	0	0	0	0	0	0	0	0	0	0	0	0	1	0	0	0	0	0	0	0	0	0	0	0	0	0	Coastal Development-Gentrification	+
Coastal Development	Beach	Coastal Development-Beach -	0	0	0	0	0	0	0	0	0	0	0	0	0	0	0	0	1	0	0	0	0	0	0	0	0	0	0	0	0	0	Coastal Development-Beach	-
Coastal Development	Marine Habitat	Coastal Development-Marine Habitat -	0	0	0	0	0	0	0	0	0	0	0	0	0	0	0	0	1	0	0	0	0	0	0	0	0	1	1	0	0	0	Coastal Development-Marine Habitat	-
Coastal Development	Access to the Water/Resources	Coastal Development-Access to the Water/Resources -	0	0	0	0	0	0	0	0	0	0	0	0	0	0	0	0	1	0	0	0	0	0	0	0	0	0	0	0	0	0	Coastal Development-Access to the Water/Resources	-
Coastal Development	Marginalized Communities	Coastal Development-Marginalized Communities +	0	0	0	0	0	0	0	0	0	0	0	0	0	0	0	0	1	0	0	0	0	0	0	0	0	0	0	0	0	0	Coastal Development-Marginalized Communities	+
Coastal Development	Fish Market	Coastal Development-Fish Market +	0	0	0	0	0	0	0	0	0	0	0	0	0	0	0	0	0	0	0	0	0	0	0	0	0	0	0	1	0	0	Coastal Development-Fish Market	+
Coastal Development	Fisheries Resources	Coastal Development-Fisheries Resources -	0	0	0	0	0	0	0	0	0	0	0	0	0	0	0	0	0	0	0	0	0	0	0	0	0	0	0	1	0	0	Coastal Development-Fisheries Resources	-
Gentrification	Commercial Fishers	Gentrification-Commercial Fishers -	0	0	0	0	0	0	0	0	0	0	0	0	0	0	0	0	0	0	0	0	0	0	0	0	0	1	0	0	0	0	Gentrification-Commercial Fishers	-
Gentrification	Marginalized Communities	Gentrification-Marginalized Communities +	0	0	0	0	0	0	0	0	0	0	0	0	0	0	0	0	1	0	0	0	0	0	0	0	0	0	0	0	0	0	Gentrification-Marginalized Communities	+
Sewage	Beach	Sewage-Beach -	0	0	0	0	0	0	0	0	0	0	0	0	0	0	0	0	1	0	0	0	0	0	0	0	0	0	0	0	0	0	Sewage-Beach	-
Sewage	Marine Habitat	Sewage-Marine Habitat -	0	0	0	0	0	0	0	0	0	0	0	0	0	0	0	0	1	0	0	0	0	0	1	0	0	0	1	0	0	0	Sewage-Marine Habitat	-
Access to the Water/Resources	Tourism	Access to the Water/Resources-Tourism +	0	0	0	0	0	0	0	0	0	0	0	0	0	0	0	0	1	0	0	0	0	0	0	0	0	0	0	0	0	0	Access to the Water/Resources-Tourism	+
Access to the Water/Resources	Recreational Activities	Access to the Water/Resources-Recreational Activities +	0	0	0	0	0	0	0	0	0	0	0	0	0	0	0	0	1	0	0	0	0	0	0	0	0	0	0	0	0	0	Access to the Water/Resources-Recreational Activities	+
Agricultural Contamination	Marine Habitat	Agricultural Contamination-Marine Habitat -	0	0	0	0	0	0	0	0	0	0	0	0	0	0	0	0	1	0	0	0	0	0	0	0	0	1	0	0	0	0	Agricultural Contamination-Marine Habitat	-
Fishing Licenses	Commercial Fishers	Fishing Licenses-Commercial Fishers +	0	0	0	0	0	0	0	0	0	0	0	0	0	0	0	0	0	0	1	0	0	0	0	0	1	0	0	0	0	0	Fishing Licenses-Commercial Fishers	+
Fishing Licenses	Commercial Fishers	Fishing Licenses-Commercial Fishers -	0	0	0	0	0	0	0	0	0	0	0	0	0	0	0	0	0	0	0	0	0	1	0	0	0	0	0	0	0	0	Fishing Licenses-Commercial Fishers	-
Fishing Licenses	Coastal Development	Fishing Licenses-Coastal Development +	0	0	0	0	0	0	0	0	0	0	0	0	0	0	0	0	1	0	0	0	0	0	0	0	0	0	0	0	0	0	Fishing Licenses-Coastal Development	+
Fishing Licenses	Access to the Water/Resources	Fishing Licenses-Access to the Water/Resources +	0	0	0	0	0	0	0	0	0	0	0	0	0	0	0	0	1	0	0	0	0	0	0	0	0	0	0	0	0	0	Fishing Licenses-Access to the Water/Resources	+
Environmental Protection	Commercial Fishers	Environmental Protection-Commercial Fishers -	0	0	0	0	0	0	0	0	0	0	0	0	0	0	0	0	0	0	0	0	0	0	0	0	0	1	0	0	0	0	Environmental Protection-Commercial Fishers	-
Environmental Protection	Commercial Fishers	Environmental Protection-Commercial Fishers /	0	0	0	0	0	0	0	0	0	0	0	0	0	0	0	0	0	0	0	0	0	0	0	0	0	0	1	0	0	0	Environmental Protection-Commercial Fishers	/
Recreational Activities	Commercial Fishers	Recreational Activities-Commercial Fishers +	0	0	0	0	0	0	0	0	0	0	0	0	0	0	0	0	0	0	0	0	0	1	0	0	0	0	0	0	0	0	Recreational Activities-Commercial Fishers	+
Recreational Activities	Marine Habitat	Recreational Activities-Marine Habitat -	0	0	0	0	0	0	0	0	0	0	0	0	0	0	0	0	0	0	1	0	1	0	0	0	0	0	0	0	0	0	Recreational Activities-Marine Habitat	-
Corruption	Commercial Fishers	Corruption-Commercial Fishers -	0	0	0	0	0	0	0	0	0	0	0	0	0	0	0	0	0	0	0	0	0	0	0	0	1	0	1	0	0	0	Corruption-Commercial Fishers	-
Law Enforcement	Coastal Development	Law Enforcement-Coastal Development -	0	0	0	0	0	0	0	0	0	0	0	0	0	0	0	0	1	0	0	0	0	0	0	0	0	0	0	0	0	0	Law Enforcement-Coastal Development	-
Law Enforcement	Restaurants	Law Enforcement-Restaurants -	0	0	0	0	0	0	0	0	0	0	0	0	0	0	0	0	0	0	0	0	0	0	0	0	0	0	0	1	0	0	Law Enforcement-Restaurants	-
Price	Commercial Fishers	Price-Commercial Fishers +	0	0	0	0	0	0	0	0	0	0	0	0	0	0	0	0	0	0	1	0	0	0	0	1	0	0	0	0	0	0	Price-Commercial Fishers	+
Price	Commercial Fishers	Price-Commercial Fishers -	0	0	0	0	0	0	0	0	0	0	0	0	0	0	0	0	0	0	0	0	0	0	0	0	0	1	1	0	0	0	Price-Commercial Fishers	-
Price	Marine Habitat	Price-Marine Habitat +	0	0	0	0	0	0	0	0	0	0	0	0	0	0	0	0	0	0	0	0	0	0	0	1	0	0	0	0	0	0	Price-Marine Habitat	+
Price	Fish Market	Price-Fish Market +	0	0	0	0	0	0	0	0	0	0	0	0	0	0	0	0	0	0	0	0	0	0	0	1	0	0	0	0	0	0	Price-Fish Market	+
Price	Demand	Price-Demand -	0	0	0	0	0	0	0	0	0	0	0	0	0	0	0	0	1	0	0	0	0	0	0	0	0	1	0	0	0	0	Price-Demand	-
Price	Restaurants	Price-Restaurants -	0	0	0	0	0	0	0	0	0	0	0	0	0	0	0	0	0	0	0	0	0	0	0	0	0	0	1	0	0	0	Price-Restaurants	-
Price	Sales	Price-Sales -	0	0	0	0	0	0	0	0	0	0	0	0	0	0	0	0	0	0	1	1	0	0	0	0	0	0	0	0	0	0	Price-Sales	-
Commercial Fishing	Sales	Commercial Fishing-Sales +	0	0	0	0	0	0	0	0	0	0	0	0	0	0	0	0	1	0	0	0	0	0	0	0	0	0	0	0	0	0	Commercial Fishing-Sales	+
Fishers Cooperatives	Commercial Fishers	Fishers Cooperatives-Commercial Fishers +	0	0	0	0	0	0	0	0	0	0	0	0	0	0	0	0	1	0	0	0	0	0	0	0	0	0	0	0	0	0	Fishers Cooperatives-Commercial Fishers	+
Fishers Safety	Law Enforcement	Fishers Safety-Law Enforcement +	0	0	0	0	0	0	0	0	0	0	0	0	0	0	0	0	1	0	0	0	0	0	0	0	0	0	0	0	0	0	Fishers Safety-Law Enforcement	+
Fish Market	Intermediary	Fish Market-Intermediary +	0	0	0	0	0	0	0	0	0	0	0	0	0	0	0	0	1	0	0	0	0	0	0	0	0	0	0	0	0	0	Fish Market-Intermediary	+
Demand	Price	Demand-Price +	0	0	0	0	0	0	0	0	0	0	0	0	0	0	0	0	0	0	0	1	0	0	0	0	1	0	0	0	0	0	Demand-Price	+
Demand	Fisheries Resources	Demand-Fisheries Resources +	0	0	0	0	0	0	0	0	0	0	0	0	0	0	0	0	0	0	0	1	0	0	0	0	0	0	0	0	0	0	Demand-Fisheries Resources	+
Demand	Sales	Demand-Sales +	0	0	0	0	0	0	0	0	0	0	0	0	0	0	0	0	1	0	0	0	0	0	0	0	0	0	0	0	0	0	Demand-Sales	+
Fisheries Resources	Sales	Fisheries Resources-Sales +	0	0	0	0	0	0	0	0	0	0	0	0	0	0	0	0	1	0	0	1	0	0	0	0	0	0	0	0	0	0	Fisheries Resources-Sales	+
Restaurants	Commercial Fishers	Restaurants-Commercial Fishers +	0	0	0	0	0	0	0	0	0	0	0	0	0	0	0	0	0	1	0	0	0	0	0	0	0	0	0	0	0	0	Restaurants-Commercial Fishers	+
Restaurants	Commercial Fishers	Restaurants-Commercial Fishers /	0	0	0	0	0	0	0	0	0	0	0	0	0	0	0	0	0	0	0	0	0	0	0	0	0	1	0	0	0	0	Restaurants-Commercial Fishers	/
Intermediary	Commercial Fishers	Intermediary-Commercial Fishers /	0	0	0	0	0	0	0	0	0	0	0	0	0	0	0	0	0	0	0	0	0	0	0	1	0	0	0	0	0	0	Intermediary-Commercial Fishers	/
Intermediary	Price	Intermediary-Price /	0	0	0	0	0	0	0	0	0	0	0	0	0	0	0	0	0	0	0	0	0	0	0	0	1	0	0	0	0	0	Intermediary-Price	/
Intermediary	Restaurants	Intermediary-Restaurants +	0	0	0	0	0	0	0	0	0	0	0	0	0	0	0	0	0	1	0	0	0	0	0	0	0	1	0	0	0	0	Intermediary-Restaurants	+
Intermediary	Sales	Intermediary-Sales +	0	0	0	0	0	0	0	0	0	0	0	0	0	0	0	0	1	0	0	0	0	0	0	0	0	0	0	0	0	0	Intermediary-Sales	+
Sales	Commercial Fishers	Sales-Commercial Fishers +	0	0	0	0	0	0	0	0	0	0	0	0	0	0	0	0	0	0	1	0	0	0	0	0	0	0	0	0	0	0	Sales-Commercial Fishers	+
Sales	Fish Market	Sales-Fish Market +	0	0	0	0	0	0	0	0	0	0	0	0	0	0	0	0	1	0	0	0	0	0	0	0	0	0	0	0	0	0	Sales-Fish Market	+
Sales	Restaurants	Sales-Restaurants +	0	0	0	0	0	0	0	0	0	0	0	0	0	0	0	0	1	0	0	0	0	0	0	0	0	0	0	0	0	0	Sales-Restaurants	+
Sales	Family Markets	Sales-Family Markets +	0	0	0	0	0	0	0	0	0	0	0	0	0	0	0	0	1	0	0	0	0	0	0	0	0	0	0	0	0	0	Sales-Family Markets	+
Gear	Commercial Fishers	Gear-Commercial Fishers +	0	0	0	0	0	0	0	0	0	0	0	0	0	0	0	0	0	0	1	0	1	0	1	0	1	0	0	0	1	0	Gear-Commercial Fishers	+
Gear	Commercial Fishers	Gear-Commercial Fishers /	0	0	0	0	0	0	0	0	0	0	0	0	0	0	0	0	0	0	0	0	0	0	0	1	0	0	0	0	0	0	Gear-Commercial Fishers	/
Gear	Sales	Gear-Sales +	0	0	0	0	0	0	0	0	0	0	0	0	0	0	0	0	0	0	0	0	0	0	0	1	0	0	0	0	0	0	Gear-Sales	+
Law Enforcement	Science/Scientific Survey	Law Enforcement-Science/Scientific Survey +	0	0	0	0	0	0	0	0	0	0	0	0	0	0	0	0	0	1	0	0	0	0	0	0	0	0	0	0	0	0	Law Enforcement-Science/Scientific Survey	+
Law Enforcement	Seafood Fraud	Law Enforcement-Seafood Fraud -	0	0	0	0	0	0	0	0	0	0	0	0	0	0	0	0	0	0	0	0	0	0	0	0	0	0	0	1	0	0	Law Enforcement-Seafood Fraud	-
Incompatibility of Laws	Fisheries	Incompatibility of Laws-Fisheries -	0	0	0	0	0	0	0	0	0	0	0	0	0	0	0	0	0	1	0	0	0	0	0	0	0	0	0	0	0	0	Incompatibility of Laws-Fisheries	-
Incompatibility of Laws	Commercial Fishers	Incompatibility of Laws-Commercial Fishers -	0	0	0	0	0	0	0	0	0	0	0	0	0	0	0	0	0	1	0	0	0	0	0	0	0	0	0	0	0	0	Incompatibility of Laws-Commercial Fishers	-
IUU Fishing	Fisheries	IUU Fishing-Fisheries -	0	0	0	0	0	0	0	0	0	0	0	0	0	0	0	0	0	1	0	0	0	0	0	0	0	0	0	0	0	0	IUU Fishing-Fisheries	-
Recreational Fishing	Price	Recreational Fishing-Price -	0	0	0	0	0	0	0	0	0	0	0	0	0	0	0	0	0	1	1	0	0	0	0	0	0	0	0	0	0	0	Recreational Fishing-Price	-
Recreational Fishing	Science/Scientific Survey	Recreational Fishing-Science/Scientific Survey -	0	0	0	0	0	0	0	0	0	0	0	0	0	0	0	0	0	1	0	0	0	0	0	0	0	0	0	0	0	0	Recreational Fishing-Science/Scientific Survey	-
Recreational Fishing	Commercial Fishers	Recreational Fishing-Commercial Fishers -	0	0	0	0	0	0	0	0	0	0	0	0	0	0	0	0	0	0	1	0	0	0	0	1	0	0	0	0	0	0	Recreational Fishing-Commercial Fishers	-
Recreational Fishing	Cost of Materials	Recreational Fishing-Cost of Materials -	0	0	0	0	0	0	0	0	0	0	0	0	0	0	0	0	0	0	0	0	1	0	0	0	0	0	0	0	0	0	Recreational Fishing-Cost of Materials	-
Weather	Restaurants	Weather-Restaurants -	0	0	0	0	0	0	0	0	0	0	0	0	0	0	0	0	0	0	0	0	0	0	0	0	1	0	0	0	0	0	Weather-Restaurants	-
Weather	Commercial Fishers	Weather-Commercial Fishers +	0	0	0	0	0	0	0	0	0	0	0	0	0	0	0	0	0	1	0	0	1	0	0	0	0	0	0	0	0	0	Weather-Commercial Fishers	+
Weather	Commercial Fishers	Weather-Commercial Fishers -	0	0	0	0	0	0	0	0	0	0	0	0	0	0	0	0	0	0	0	0	0	0	1	0	1	0	0	0	0	0	Weather-Commercial Fishers	-
Weather	Commercial Fishers	Weather-Commercial Fishers /	0	0	0	0	0	0	0	0	0	0	0	0	0	0	0	0	0	0	0	0	0	0	0	1	0	0	1	0	0	0	Weather-Commercial Fishers	/
Weather	Fisheries Resources	Weather-Fisheries Resources /	0	0	0	0	0	0	0	0	0	0	0	0	0	0	0	0	0	0	0	0	0	0	0	1	0	0	0	0	0	0	Weather-Fisheries Resources	/
Weather	Income	Weather-Income -	0	0	0	0	0	0	0	0	0	0	0	0	0	0	0	0	0	0	0	0	0	0	0	0	1	0	0	0	0	0	Weather-Income	-
Science/Scientific Survey	Recreational Fishing	Science/Scientific Survey-Recreational Fishing +	0	0	0	0	0	0	0	0	0	0	0	0	0	0	0	0	0	0	0	0	0	0	0	1	0	0	0	0	0	0	Science/Scientific Survey-Recreational Fishing	+
Science/Scientific Survey	Government Agencies	Science/Scientific Survey-Government Agencies +	0	0	0	0	0	0	0	0	0	0	0	0	0	0	0	0	0	0	0	0	0	0	1	0	0	0	0	0	0	0	Science/Scientific Survey-Government Agencies	+
Science/Scientific Survey	Commercial Fishers	Science/Scientific Survey-Commercial Fishers +	0	0	0	0	0	0	0	0	0	0	0	0	0	0	0	0	0	0	0	0	0	1	0	0	0	0	0	0	0	0	Science/Scientific Survey-Commercial Fishers	+
Science/Scientific Survey	Commercial Fishers	Science/Scientific Survey-Commercial Fishers -	0	0	0	0	0	0	0	0	0	0	0	0	0	0	0	0	0	0	0	0	0	0	0	1	0	0	0	0	0	0	Science/Scientific Survey-Commercial Fishers	-
Science/Scientific Survey	Closure	Science/Scientific Survey-Closure +	0	0	0	0	0	0	0	0	0	0	0	0	0	0	0	0	0	0	1	0	0	0	0	0	0	0	0	0	1	0	Science/Scientific Survey-Closure	+
Fisheries	Commercial Fishers	Fisheries-Commercial Fishers +	0	0	0	0	0	0	0	0	0	0	0	0	0	0	0	0	0	1	1	0	0	0	0	0	0	0	0	0	0	0	Fisheries-Commercial Fishers	+
Fisheries	Income	Fisheries-Income +	0	0	0	0	0	0	0	0	0	0	0	0	0	0	0	0	0	1	0	0	0	0	0	0	0	0	0	0	0	0	Fisheries-Income	+
Commercial Fishers	Income	Commercial Fishers-Income +	0	0	0	0	0	0	0	0	0	0	0	0	0	0	0	0	0	1	0	0	0	0	0	0	0	0	0	0	0	0	Commercial Fishers-Income	+
Cost of Materials	Price	Cost of Materials-Price +	0	0	0	0	0	0	0	0	0	0	0	0	0	0	0	0	0	0	1	1	0	0	0	0	0	1	1	0	0	0	Cost of Materials-Price	+
Cost of Materials	Fisheries	Cost of Materials-Fisheries /	0	0	0	0	0	0	0	0	0	0	0	0	0	0	0	0	0	0	0	0	0	0	0	1	0	0	0	0	0	0	Cost of Materials-Fisheries	/
Cost of Materials	Commercial Fishers	Cost of Materials-Commercial Fishers +	0	0	0	0	0	0	0	0	0	0	0	0	0	0	0	0	0	0	0	0	1	0	0	0	0	0	0	0	0	0	Cost of Materials-Commercial Fishers	+
Cost of Materials	Commercial Fishers	Cost of Materials-Commercial Fishers -	0	0	0	0	0	0	0	0	0	0	0	0	0	0	0	0	0	1	0	0	0	0	1	0	1	0	0	0	1	0	Cost of Materials-Commercial Fishers	-
Cost of Materials	Income	Cost of Materials-Income +	0	0	0	0	0	0	0	0	0	0	0	0	0	0	0	0	0	0	0	0	1	0	0	0	0	0	0	0	0	0	Cost of Materials-Income	+
Cost of Materials	Income	Cost of Materials-Income -	0	0	0	0	0	0	0	0	0	0	0	0	0	0	0	0	0	1	1	0	1	1	0	0	1	0	0	0	0	0	Cost of Materials-Income	-
Coral Reefs	Commercial Fishers	Coral Reefs-Commercial Fishers +	0	0	0	0	0	0	0	0	0	0	0	0	0	0	0	0	0	0	0	0	0	0	0	0	0	0	0	1	0	0	Coral Reefs-Commercial Fishers	+
Gear	Fisheries	Gear-Fisheries +	0	0	0	0	0	0	0	0	0	0	0	0	0	0	0	0	0	0	0	0	0	0	0	0	1	0	0	0	0	0	Gear-Fisheries	+
Fisheries Resources	Science/Scientific Survey	Fisheries Resources-Science/Scientific Survey +	0	0	0	0	0	0	0	0	0	0	0	0	0	0	0	0	0	0	0	0	0	0	0	0	0	1	0	0	0	0	Fisheries Resources-Science/Scientific Survey	+
Bait	Fisheries Resources	Bait-Fisheries Resources +	0	0	0	0	0	0	0	0	0	0	0	0	0	0	0	0	0	0	0	0	0	0	0	0	0	0	0	1	0	0	Bait-Fisheries Resources	+
Income	Commercial Fishers	Income-Commercial Fishers +	0	0	0	0	0	0	0	0	0	0	0	0	0	0	0	0	0	0	0	0	1	1	0	0	0	0	0	0	0	0	Income-Commercial Fishers	+
Seafood Fraud	Restaurants	Seafood Fraud-Restaurants +	0	0	0	0	0	0	0	0	0	0	0	0	0	0	0	0	0	1	0	0	0	0	0	0	0	0	0	0	0	0	Seafood Fraud-Restaurants	+
Seafood Fraud	Income	Seafood Fraud-Income -	0	0	0	0	0	0	0	0	0	0	0	0	0	0	0	0	0	1	0	0	0	0	0	0	0	0	0	0	0	0	Seafood Fraud-Income	-
Hurricanes	Price	Hurricanes-Price -	0	0	0	0	0	0	0	0	0	0	0	0	0	0	0	0	0	0	1	0	0	0	0	0	0	0	0	0	0	0	Hurricanes-Price	-
Hurricanes	IUU Fishing	Hurricanes-IUU Fishing -	0	0	0	0	0	0	0	0	0	0	0	0	0	0	0	0	0	0	0	0	0	0	0	0	0	1	0	0	0	0	Hurricanes-IUU Fishing	-
Hurricanes	Fisheries	Hurricanes-Fisheries -	0	0	0	0	0	0	0	0	0	0	0	0	0	0	0	0	0	0	1	0	0	1	0	0	0	0	0	0	0	0	Hurricanes-Fisheries	-
Hurricanes	Currents	Hurricanes-Currents +	0	0	0	0	0	0	0	0	0	0	0	0	0	0	0	0	0	1	0	0	0	0	0	0	0	0	0	0	0	0	Hurricanes-Currents	+
Closure	IUU Fishing	Closure-IUU Fishing +	0	0	0	0	0	0	0	0	0	0	0	0	0	0	0	0	0	0	0	0	0	0	0	0	0	0	1	0	0	0	Closure-IUU Fishing	+
Closure	Fisheries	Closure-Fisheries -	0	0	0	0	0	0	0	0	0	0	0	0	0	0	0	0	0	0	1	0	0	0	0	0	0	0	0	0	0	0	Closure-Fisheries	-
Closure	Commercial Fishers	Closure-Commercial Fishers +	0	0	0	0	0	0	0	0	0	0	0	0	0	0	0	0	0	0	1	0	0	0	0	0	0	0	0	0	0	0	Closure-Commercial Fishers	+
Closure	Commercial Fishers	Closure-Commercial Fishers -	0	0	0	0	0	0	0	0	0	0	0	0	0	0	0	0	0	0	0	0	1	0	0	1	1	0	0	0	1	0	Closure-Commercial Fishers	-
Closure	Commercial Fishers	Closure-Commercial Fishers /	0	0	0	0	0	0	0	0	0	0	0	0	0	0	0	0	0	0	0	0	0	1	0	0	0	0	1	0	0	0	Closure-Commercial Fishers	/
Closure	Marine Habitat	Closure-Marine Habitat +	0	0	0	0	0	0	0	0	0	0	0	0	0	0	0	0	0	0	1	0	0	0	0	1	0	0	0	0	0	0	Closure-Marine Habitat	+
Closure	Fisheries Resources	Closure-Fisheries Resources +	0	0	0	0	0	0	0	0	0	0	0	0	0	0	0	0	0	1	1	0	1	1	0	1	0	0	0	0	0	0	Closure-Fisheries Resources	+
Closure	Income	Closure-Income +	0	0	0	0	0	0	0	0	0	0	0	0	0	0	0	0	0	0	0	0	0	0	0	0	1	0	0	0	0	0	Closure-Income	+
Closure	Income	Closure-Income -	0	0	0	0	0	0	0	0	0	0	0	0	0	0	0	0	0	1	0	0	0	0	0	0	0	0	0	0	0	0	Closure-Income	-
Pollution	Fisheries	Pollution-Fisheries -	0	0	0	0	0	0	0	0	0	0	0	0	0	0	0	0	0	1	0	0	0	0	0	0	0	0	0	0	0	0	Pollution-Fisheries	-
Pollution	Commercial Fishers	Pollution-Commercial Fishers -	0	0	0	0	0	0	0	0	0	0	0	0	0	0	0	0	0	1	0	0	0	0	0	0	0	0	0	0	0	0	Pollution-Commercial Fishers	-
Pollution	Gear	Pollution-Gear -	0	0	0	0	0	0	0	0	0	0	0	0	0	0	0	0	0	1	0	0	0	0	0	0	0	0	0	0	0	0	Pollution-Gear	-
Pollution	Mangroves	Pollution-Mangroves -	0	0	0	0	0	0	0	0	0	0	0	0	0	0	0	0	0	0	0	0	0	0	0	0	1	0	0	0	0	0	Pollution-Mangroves	-
Pollution	Bait	Pollution-Bait -	0	0	0	0	0	0	0	0	0	0	0	0	0	0	0	0	0	1	0	0	0	0	0	0	0	0	0	0	0	0	Pollution-Bait	-
Currents	Fisheries	Currents-Fisheries +	0	0	0	0	0	0	0	0	0	0	0	0	0	0	0	0	0	0	0	0	0	1	0	0	0	0	0	0	0	0	Currents-Fisheries	+
Currents	Fisheries	Currents-Fisheries -	0	0	0	0	0	0	0	0	0	0	0	0	0	0	0	0	0	0	1	0	0	0	0	0	0	0	0	0	0	0	Currents-Fisheries	-
Currents	Commercial Fishers	Currents-Commercial Fishers -	0	0	0	0	0	0	0	0	0	0	0	0	0	0	0	0	0	0	0	0	0	0	1	0	1	0	0	0	0	0	Currents-Commercial Fishers	-
Currents	Commercial Fishers	Currents-Commercial Fishers /	0	0	0	0	0	0	0	0	0	0	0	0	0	0	0	0	0	0	0	0	0	0	0	1	0	0	0	0	0	0	Currents-Commercial Fishers	/
Currents	Income	Currents-Income -	0	0	0	0	0	0	0	0	0	0	0	0	0	0	0	0	0	0	0	0	0	0	0	0	1	0	0	0	0	0	Currents-Income	-
Wind	Commercial Fishers	Wind-Commercial Fishers -	0	0	0	0	0	0	0	0	0	0	0	0	0	0	0	0	0	1	0	0	0	0	0	0	1	0	0	0	0	0	Wind-Commercial Fishers	-
Wind	Commercial Fishers	Wind-Commercial Fishers /	0	0	0	0	0	0	0	0	0	0	0	0	0	0	0	0	0	0	0	0	0	0	0	0	0	0	1	0	0	0	Wind-Commercial Fishers	/
Wind	Coral Reefs	Wind-Coral Reefs +	0	0	0	0	0	0	0	0	0	0	0	0	0	0	0	0	0	0	0	0	0	0	0	0	0	0	1	0	0	0	Wind-Coral Reefs	+
Wind	Fisheries Resources	Wind-Fisheries Resources +	0	0	0	0	0	0	0	0	0	0	0	0	0	0	0	0	0	1	1	0	0	0	0	0	0	0	0	0	0	0	Wind-Fisheries Resources	+
Moon	Fisheries	Moon-Fisheries +	0	0	0	0	0	0	0	0	0	0	0	0	0	0	0	0	0	1	0	0	0	0	0	0	0	0	0	0	0	0	Moon-Fisheries	+
Moon	Commercial Fishers	Moon-Commercial Fishers /	0	0	0	0	0	0	0	0	0	0	0	0	0	0	0	0	0	0	0	0	0	0	0	1	0	0	0	0	0	0	Moon-Commercial Fishers	/
Moon	Gear	Moon-Gear /	0	0	0	0	0	0	0	0	0	0	0	0	0	0	0	0	0	0	0	1	0	0	0	0	0	0	0	0	0	0	Moon-Gear	/
Moon	Bait	Moon-Bait +	0	0	0	0	0	0	0	0	0	0	0	0	0	0	0	0	0	1	0	0	0	0	0	0	0	0	0	0	0	0	Moon-Bait	+
Moon	Currents	Moon-Currents /	0	0	0	0	0	0	0	0	0	0	0	0	0	0	0	0	0	0	0	1	0	0	0	0	0	0	0	0	0	0	Moon-Currents	/
Run Off	Commercial Fishers	Run Off-Commercial Fishers -	0	0	0	0	0	0	0	0	0	0	0	0	0	0	0	0	0	0	0	0	0	0	0	0	0	0	1	0	0	0	Run Off-Commercial Fishers	-
Run Off	Fisheries	Run Off-Fisheries -	0	0	0	0	0	0	0	0	0	0	0	0	0	0	0	0	0	0	1	0	0	0	0	0	0	0	0	0	0	0	Run Off-Fisheries	-
Tidal Waves	Conch	Tidal Waves-Conch +	0	0	0	0	0	0	0	0	0	0	0	0	0	0	0	0	0	0	1	0	0	0	0	0	0	0	0	0	0	0	Tidal Waves-Conch	+
Tidal Waves	Commercial Fishers	Tidal Waves-Commercial Fishers -	0	0	0	0	0	0	0	0	0	0	0	0	0	0	0	0	0	0	0	0	0	0	0	0	1	0	0	0	0	0	Tidal Waves-Commercial Fishers	-
Tidal Waves	Income	Tidal Waves-Income -	0	0	0	0	0	0	0	0	0	0	0	0	0	0	0	0	0	0	0	0	0	0	0	0	1	0	0	0	0	0	Tidal Waves-Income	-
Currents	Lobster	Currents-Lobster -	0	0	0	0	0	0	0	0	0	0	0	0	0	0	0	0	0	0	0	0	0	1	0	0	0	0	0	0	0	0	Currents-Lobster	-
Currents	Conch	Currents-Conch -	0	0	0	0	0	0	0	0	0	0	0	0	0	0	0	0	0	0	0	0	0	1	0	0	0	0	0	0	0	0	Currents-Conch	-
Water Temperature	Conch	Water Temperature-Conch +	0	0	0	0	0	0	0	0	0	0	0	0	0	0	0	0	0	0	0	0	0	0	0	0	1	0	0	0	0	0	Water Temperature-Conch	+
Water Temperature	Commercial Fishers	Water Temperature-Commercial Fishers -	0	0	0	0	0	0	0	0	0	0	0	0	0	0	0	0	0	0	1	0	0	0	0	0	0	0	0	0	0	0	Water Temperature-Commercial Fishers	-
Water Temperature	Fisheries	Water Temperature-Fisheries -	0	0	0	0	0	0	0	0	0	0	0	0	0	0	0	0	0	0	0	0	0	0	0	0	1	0	0	0	0	0	Water Temperature-Fisheries	-
Water Temperature	Sales	Water Temperature-Sales -	0	0	0	0	0	0	0	0	0	0	0	0	0	0	0	0	0	0	0	1	0	0	0	0	0	0	0	0	0	0	Water Temperature-Sales	-
Lobster	Commercial Fishers	Lobster-Commercial Fishers +	0	0	0	0	0	0	0	0	0	0	0	0	0	0	0	0	0	0	0	0	0	0	0	0	0	0	0	0	1	0	Lobster-Commercial Fishers	+
Lobster	Fisheries	Lobster-Fisheries +	0	0	0	0	0	0	0	0	0	0	0	0	0	0	0	0	0	0	1	0	0	1	0	0	0	0	0	0	0	0	Lobster-Fisheries	+
Conch	Commercial Fishers	Conch-Commercial Fishers +	0	0	0	0	0	0	0	0	0	0	0	0	0	0	0	0	0	0	0	0	0	0	0	0	0	0	0	0	1	0	Conch-Commercial Fishers	+
Conch	Fisheries	Conch-Fisheries +	0	0	0	0	0	0	0	0	0	0	0	0	0	0	0	0	0	0	1	0	0	1	0	0	0	0	0	0	0	0	Conch-Fisheries	+
Recreational Activities	Income	Recreational Activities-Income +	0	0	0	0	0	0	0	0	0	0	0	0	0	0	0	0	0	0	0	0	0	1	0	0	0	0	0	0	0	0	Recreational Activities-Income	+
Marine Debris	Lobster	Marine Debris-Lobster -	0	0	0	0	0	0	0	0	0	0	0	0	0	0	0	0	0	0	0	0	0	1	0	0	0	0	0	0	0	0	Marine Debris-Lobster	-
Marine Debris	Conch	Marine Debris-Conch -	0	0	0	0	0	0	0	0	0	0	0	0	0	0	0	0	0	0	0	0	0	1	0	0	0	0	0	0	0	0	Marine Debris-Conch	-
Marine Debris	Marine Habitat	Marine Debris-Marine Habitat -	0	0	0	0	0	0	0	0	0	0	0	0	0	0	0	0	0	0	1	0	0	0	0	0	0	0	0	0	0	0	Marine Debris-Marine Habitat	-
Marine Debris	Fisheries	Marine Debris-Fisheries -	0	0	0	0	0	0	0	0	0	0	0	0	0	0	0	0	0	0	1	0	0	0	0	0	0	0	0	0	0	0	Marine Debris-Fisheries	-
Burocracy	Commercial Fishers	Burocracy-Commercial Fishers -	0	0	0	0	0	0	0	0	0	0	0	0	0	0	0	0	0	0	1	0	0	0	0	1	0	0	0	0	0	0	Burocracy-Commercial Fishers	-
Burocracy	Legislation	Burocracy-Legislation /	0	0	0	0	0	0	0	0	0	0	0	0	0	0	0	0	0	0	0	1	0	0	0	0	0	0	0	0	0	0	Burocracy-Legislation	/
Government Agencies	Regulation	Government Agencies-Regulation +	0	0	0	0	0	0	0	0	0	0	0	0	0	0	0	0	0	0	0	0	0	0	0	0	0	0	1	0	0	0	Government Agencies-Regulation	+
Unlicensed Fishers	Price	Unlicensed Fishers-Price -	0	0	0	0	0	0	0	0	0	0	0	0	0	0	0	0	0	0	1	0	0	0	0	0	0	0	0	0	0	0	Unlicensed Fishers-Price	-
Unlicensed Fishers	Commercial Fishers	Unlicensed Fishers-Commercial Fishers -	0	0	0	0	0	0	0	0	0	0	0	0	0	0	0	0	0	0	1	0	0	0	0	0	0	0	0	0	0	0	Unlicensed Fishers-Commercial Fishers	-
Regulation	Commercial Fishers	Regulation-Commercial Fishers +	0	0	0	0	0	0	0	0	0	0	0	0	0	0	0	0	0	0	0	0	0	0	0	0	1	0	0	0	0	0	Regulation-Commercial Fishers	+
Regulation	Commercial Fishers	Regulation-Commercial Fishers -	0	0	0	0	0	0	0	0	0	0	0	0	0	0	0	0	0	0	1	0	0	0	0	0	0	0	1	0	0	0	Regulation-Commercial Fishers	-
Regulation	Commercial Fishers	Regulation-Commercial Fishers /	0	1	0	0	0	0	0	0	0	0	0	0	0	0	0	0	0	0	0	0	0	0	0	0	0	0	0	0	0	0	Regulation-Commercial Fishers	/
Regulation	Closure	Regulation-Closure +	0	0	0	0	0	0	0	0	0	0	0	0	0	0	0	0	0	0	1	1	0	0	0	0	0	0	1	0	0	0	Regulation-Closure	+
Regulation	Gear	Regulation-Gear -	0	0	0	0	0	0	0	0	0	0	0	0	0	0	0	0	0	0	0	1	0	0	0	0	0	0	0	0	0	0	Regulation-Gear	-
Cost of Materials	Sales	Cost of Materials-Sales +	0	0	0	0	0	0	0	0	0	0	0	0	0	0	0	0	0	0	0	1	0	0	0	0	0	0	0	0	0	0	Cost of Materials-Sales	+
Fishing Licenses	Income	Fishing Licenses-Income -	0	0	0	0	0	0	0	0	0	0	0	0	0	0	0	0	0	0	0	0	0	1	0	0	0	0	0	0	0	0	Fishing Licenses-Income	-
Sargassum	Lobster	Sargassum-Lobster -	0	0	0	0	0	0	0	0	0	0	0	0	0	0	0	0	0	0	0	0	0	0	0	0	1	0	0	0	0	0	Sargassum-Lobster	-
Sargassum	Marine Habitat	Sargassum-Marine Habitat +	0	0	0	0	0	0	0	0	0	0	0	0	0	0	0	0	0	0	0	0	1	0	0	0	0	0	0	0	0	0	Sargassum-Marine Habitat	+
Sargassum	Coast	Sargassum-Coast -	0	0	0	0	0	0	0	0	0	0	0	0	0	0	0	0	0	0	1	0	0	0	0	1	0	0	0	0	0	0	Sargassum-Coast	-
Legislation	Commercial Fishers	Legislation-Commercial Fishers -	0	0	0	0	0	0	0	0	0	0	0	0	0	0	0	0	0	0	1	0	0	0	0	0	0	0	0	0	0	0	Legislation-Commercial Fishers	-
Hurricanes	Conch	Hurricanes-Conch -	0	0	0	0	0	0	0	0	0	0	0	0	0	0	0	0	0	0	0	0	0	1	0	0	0	0	0	0	0	0	Hurricanes-Conch	-
Hurricanes	Boats	Hurricanes-Boats -	0	0	0	0	0	0	0	0	0	0	0	0	0	0	0	0	0	0	1	0	0	0	0	0	0	0	0	0	0	0	Hurricanes-Boats	-
Hurricanes	Sales	Hurricanes-Sales -	0	0	0	0	0	0	0	0	0	0	0	0	0	0	0	0	0	0	1	0	0	0	0	0	0	0	0	0	0	0	Hurricanes-Sales	-
Closure	Lobster	Closure-Lobster +	0	0	0	0	0	0	0	0	0	0	0	0	0	0	0	0	0	0	0	0	0	1	0	0	0	0	0	0	0	0	Closure-Lobster	+
Closure	Conch	Closure-Conch +	0	0	0	0	0	0	0	0	0	0	0	0	0	0	0	0	0	0	0	0	0	1	0	0	0	0	0	0	0	0	Closure-Conch	+
Closure	Fish Import	Closure-Fish Import +	0	0	0	0	0	0	0	0	0	0	0	0	0	0	0	0	0	0	0	0	0	0	0	0	0	0	1	0	0	0	Closure-Fish Import	+
Law Enforcement	Unlicensed Fishers	Law Enforcement-Unlicensed Fishers -	0	0	0	0	0	0	0	0	0	0	0	0	0	0	0	0	0	0	1	0	0	0	0	0	0	0	0	0	0	0	Law Enforcement-Unlicensed Fishers	-
Law Enforcement	Regulation	Law Enforcement-Regulation +	0	0	0	0	0	0	0	0	0	0	0	0	0	0	0	0	0	0	0	0	0	0	0	0	0	0	1	0	0	0	Law Enforcement-Regulation	+
Law Enforcement	Legislation	Law Enforcement-Legislation /	0	0	0	0	0	0	0	0	0	0	0	0	0	0	0	0	0	0	0	1	0	0	0	0	0	0	0	0	0	0	Law Enforcement-Legislation	/
Boats	Commercial Fishers	Boats-Commercial Fishers +	0	0	0	0	0	0	0	0	0	0	0	0	0	0	0	0	0	0	1	0	0	0	0	0	1	0	0	0	0	0	Boats-Commercial Fishers	+
Fish Import	Price	Fish Import-Price -	0	0	0	0	0	0	0	0	0	0	0	0	0	0	0	0	0	0	0	1	0	0	0	0	0	0	0	0	0	0	Fish Import-Price	-
Fish Import	Commercial Fishers	Fish Import-Commercial Fishers -	0	0	0	0	0	0	0	0	0	0	0	0	0	0	0	0	0	0	0	0	0	0	0	0	0	1	1	0	0	0	Fish Import-Commercial Fishers	-
Fish Import	Cost of Materials	Fish Import-Cost of Materials -	0	0	0	0	0	0	0	0	0	0	0	0	0	0	0	0	0	0	0	0	1	0	0	0	0	0	0	0	0	0	Fish Import-Cost of Materials	-
Fish Import	Sales	Fish Import-Sales -	0	0	0	0	0	0	0	0	0	0	0	0	0	0	0	0	0	0	1	0	0	0	0	0	0	0	0	0	0	0	Fish Import-Sales	-
Sales	Income	Sales-Income +	0	0	0	0	0	0	0	0	0	0	0	0	0	0	0	0	0	0	1	0	0	0	0	0	0	0	0	0	0	0	Sales-Income	+
Sargassum	Life History of Fisheries Resources	Sargassum-Life History of Fisheries Resources -	0	0	0	0	0	0	0	0	0	0	0	0	0	0	0	0	0	0	0	1	0	0	0	0	0	0	0	0	0	0	Sargassum-Life History of Fisheries Resources	-
Weather	Visibility	Weather-Visibility +	0	0	0	0	0	0	0	0	0	0	0	0	0	0	0	0	0	0	0	1	0	0	0	0	0	0	0	0	0	0	Weather-Visibility	+
Weather	Fishers Safety	Weather-Fishers Safety +	0	0	0	0	0	0	0	0	0	0	0	0	0	0	0	0	0	0	0	1	0	0	0	0	0	0	0	0	0	0	Weather-Fishers Safety	+
Weather	Fishers Safety	Weather-Fishers Safety -	0	0	0	0	0	0	0	0	0	0	0	0	0	0	0	0	0	0	0	0	0	0	0	0	1	0	0	0	0	0	Weather-Fishers Safety	-
Regulation	Anchoring	Regulation-Anchoring -	0	0	0	0	0	0	0	0	0	0	0	0	0	0	0	0	0	0	0	1	0	0	0	0	0	0	0	0	0	0	Regulation-Anchoring	-
Fishing Grounds	Gear	Fishing Grounds-Gear /	0	0	0	0	0	0	0	0	0	0	0	0	0	0	0	0	0	0	0	0	0	0	0	1	0	0	0	0	0	0	Fishing Grounds-Gear	/
Infrastructure Maintanence	Infrastructure	Infrastructure Maintanence-Infrastructure +	0	0	0	0	0	0	0	0	0	0	0	0	0	0	0	0	0	0	0	1	0	0	0	0	0	0	0	0	0	0	Infrastructure Maintanence-Infrastructure	+
Erosion	Infrastructure	Erosion-Infrastructure -	0	0	0	0	0	0	0	0	0	0	0	0	0	0	0	0	0	0	0	1	0	0	0	0	0	0	0	0	0	0	Erosion-Infrastructure	-
Communication when Fishers go out to Fish	Fishers Safety	Communication when Fishers go out to Fish-Fishers Safety +	0	0	0	0	0	0	0	0	0	0	0	0	0	0	0	0	0	0	0	1	0	0	0	0	0	0	0	0	0	0	Communication when Fishers go out to Fish-Fishers Safety	+
Participation in Decision Making	Fishers Safety	Participation in Decision Making-Fishers Safety +	0	0	0	0	0	0	0	0	0	0	0	0	0	0	0	0	0	0	0	1	0	0	0	0	0	0	0	0	0	0	Participation in Decision Making-Fishers Safety	+
Fisher Cooperation	Infrastructure	Fisher Cooperation-Infrastructure -	0	0	0	0	0	0	0	0	0	0	0	0	0	0	0	0	0	0	0	0	0	0	0	0	0	0	0	1	0	0	Fisher Cooperation-Infrastructure	-
Fisher Cooperation	Participation in Decision Making	Fisher Cooperation-Participation in Decision Making +	0	0	0	0	0	0	0	0	0	0	0	0	0	0	0	0	0	0	0	1	0	0	0	0	0	0	0	0	0	0	Fisher Cooperation-Participation in Decision Making	+
Fisher Cooperation	Assistance to Fishers	Fisher Cooperation-Assistance to Fishers -	0	0	0	0	0	0	0	0	0	0	0	0	0	0	0	0	0	0	0	0	0	0	0	0	0	0	0	1	0	0	Fisher Cooperation-Assistance to Fishers	-
Pollution	Fishers Safety	Pollution-Fishers Safety +	0	0	0	0	0	0	0	0	0	0	0	0	0	0	0	0	0	0	0	1	0	0	0	0	0	0	0	0	0	0	Pollution-Fishers Safety	+
Pollution	Human Diseases	Pollution-Human Diseases +	0	0	0	0	0	0	0	0	0	0	0	0	0	0	0	0	0	0	0	1	0	0	0	0	0	0	0	0	0	0	Pollution-Human Diseases	+
Pollution	Life History of Fisheries Resources	Pollution-Life History of Fisheries Resources -	0	0	0	0	0	0	0	0	0	0	0	0	0	0	0	0	0	0	0	1	0	0	0	0	0	0	0	0	0	0	Pollution-Life History of Fisheries Resources	-
Pollution	Marine Diseases	Pollution-Marine Diseases -	0	0	0	0	0	0	0	0	0	0	0	0	0	0	0	0	0	0	0	1	0	0	0	0	0	0	0	0	0	0	Pollution-Marine Diseases	-
Marine Debris	Pollution	Marine Debris-Pollution +	0	0	0	0	0	0	0	0	0	0	0	0	0	0	0	0	0	0	0	1	0	0	0	0	1	0	0	0	0	0	Marine Debris-Pollution	+
Assistance to Fishers	Infrastructure	Assistance to Fishers-Infrastructure +	0	0	0	0	0	0	0	0	0	0	0	0	0	0	0	0	0	0	0	1	0	0	0	0	0	0	0	0	0	0	Assistance to Fishers-Infrastructure	+
Assistance to Fishers	Infrastructure Maintanence	Assistance to Fishers-Infrastructure Maintanence +	0	0	0	0	0	0	0	0	0	0	0	0	0	0	0	0	0	0	0	1	0	0	0	0	0	0	0	0	0	0	Assistance to Fishers-Infrastructure Maintanence	+
Assistance to Fishers	Burocracy	Assistance to Fishers-Burocracy -	0	0	0	0	0	0	0	0	0	0	0	0	0	0	0	0	0	0	0	0	0	0	0	1	0	0	0	0	0	0	Assistance to Fishers-Burocracy	-
Burocracy	Fishing Grounds	Burocracy-Fishing Grounds -	0	0	0	0	0	0	0	0	0	0	0	0	0	0	0	0	0	0	0	1	0	0	0	0	0	0	0	0	0	0	Burocracy-Fishing Grounds	-
Burocracy	Assistance to Fishers	Burocracy-Assistance to Fishers -	0	0	0	0	0	0	0	0	0	0	0	0	0	0	0	0	0	0	0	0	0	0	0	0	0	0	0	0	1	0	Burocracy-Assistance to Fishers	-
Lionfish	Sales	Lionfish-Sales +	0	0	0	0	0	0	0	0	0	0	0	0	0	0	0	0	0	0	0	1	0	0	0	0	0	0	0	0	0	0	Lionfish-Sales	+
Lionfish	Fisheries Resources	Lionfish-Fisheries Resources -	0	0	0	0	0	0	0	0	0	0	0	0	0	0	0	0	0	0	0	0	0	0	0	0	0	0	0	1	1	0	Lionfish-Fisheries Resources	-
African Dust	Visibility	African Dust-Visibility -	0	0	0	0	0	0	0	0	0	0	0	0	0	0	0	0	0	0	0	1	0	0	0	0	0	0	0	0	0	0	African Dust-Visibility	-
Industrial Fishing	Marine Debris	Industrial Fishing-Marine Debris +	0	0	0	0	0	0	0	0	0	0	0	0	0	0	0	0	0	0	0	1	0	0	0	0	0	0	0	0	0	0	Industrial Fishing-Marine Debris	+
Industrial Fishing	IUU Fishing	Industrial Fishing-IUU Fishing +	0	0	0	0	0	0	0	0	0	0	0	0	0	0	0	0	0	0	0	1	0	0	0	0	0	0	0	0	0	0	Industrial Fishing-IUU Fishing	+
Industrial Fishing	Fisheries Resources	Industrial Fishing-Fisheries Resources -	0	0	0	0	0	0	0	0	0	0	0	0	0	0	0	0	0	0	0	0	0	0	0	0	0	0	0	1	0	0	Industrial Fishing-Fisheries Resources	-
Boat Maintanence	Sales	Boat Maintanence-Sales +	0	0	0	0	0	0	0	0	0	0	0	0	0	0	0	0	0	0	0	1	0	0	0	0	0	0	0	0	0	0	Boat Maintanence-Sales	+
Marine Habitat	Octopus	Marine Habitat-Octopus +	0	0	0	0	0	0	0	0	0	0	0	0	0	0	0	0	0	0	0	0	1	0	0	0	0	0	0	0	0	0	Marine Habitat-Octopus	+
Sargassum	Benthic Habitats	Sargassum-Benthic Habitats -	0	0	0	0	0	0	0	0	0	0	0	0	0	0	0	0	0	0	0	0	1	0	0	0	0	0	0	0	0	0	Sargassum-Benthic Habitats	-
Sargassum	Marine Mammals	Sargassum-Marine Mammals -	0	0	0	0	0	0	0	0	0	0	0	0	0	0	0	0	0	0	0	0	0	0	0	0	1	0	0	0	0	0	Sargassum-Marine Mammals	-
Industrial Pollution	Fisheries Resources	Industrial Pollution-Fisheries Resources -	0	0	0	0	0	0	0	0	0	0	0	0	0	0	0	0	0	0	0	0	1	0	0	0	0	0	0	0	0	0	Industrial Pollution-Fisheries Resources	-
Industrial Pollution	Commercial Fishers	Industrial Pollution-Commercial Fishers +	0	0	0	0	0	0	0	0	0	0	0	0	0	0	0	0	0	0	0	0	0	0	0	0	0	0	0	0	1	0	Industrial Pollution-Commercial Fishers	+
Recreational Boating	Marine Habitat	Recreational Boating-Marine Habitat -	0	0	0	0	0	0	0	0	0	0	0	0	0	0	0	0	0	0	0	0	0	0	0	0	0	0	1	0	0	0	Recreational Boating-Marine Habitat	-
Recreational Boating	Fisheries Resources	Recreational Boating-Fisheries Resources -	0	0	0	0	0	0	0	0	0	0	0	0	0	0	0	0	0	0	0	0	1	0	0	0	0	0	0	1	0	0	Recreational Boating-Fisheries Resources	-
Recreational Boating	Gear	Recreational Boating-Gear -	0	0	0	0	0	0	0	0	0	0	0	0	0	0	0	0	0	0	0	0	1	0	0	0	0	0	0	0	0	0	Recreational Boating-Gear	-
Recreational Boating	Commercial Fishers	Recreational Boating-Commercial Fishers -	0	0	0	0	0	0	0	0	0	0	0	0	0	0	0	0	0	0	0	0	0	0	0	0	0	0	1	1	0	0	Recreational Boating-Commercial Fishers	-
Marine Traffic	Gear	Marine Traffic-Gear -	0	0	0	0	0	0	0	0	0	0	0	0	0	0	0	0	0	0	0	0	1	0	0	0	0	0	0	0	0	0	Marine Traffic-Gear	-
Marine Traffic	Commercial Fishers	Marine Traffic-Commercial Fishers -	0	0	0	0	0	0	0	0	0	0	0	0	0	0	0	0	0	0	0	0	1	0	0	0	0	0	0	0	0	0	Marine Traffic-Commercial Fishers	-
Large Vessels	Benthic Habitats	Large Vessels-Benthic Habitats -	0	0	0	0	0	0	0	0	0	0	0	0	0	0	0	0	0	0	0	0	1	0	0	0	0	0	0	0	0	0	Large Vessels-Benthic Habitats	-
Large Vessels	Gear	Large Vessels-Gear -	0	0	0	0	0	0	0	0	0	0	0	0	0	0	0	0	0	0	0	0	1	0	0	0	0	0	0	0	0	0	Large Vessels-Gear	-
Marine Traffic	Marine Mammals	Marine Traffic-Marine Mammals +	0	0	0	0	0	0	0	0	0	0	0	0	0	0	0	0	0	0	0	0	1	0	0	0	0	0	0	0	0	0	Marine Traffic-Marine Mammals	+
Marine Traffic	Commercial Fishers	Marine Traffic-Commercial Fishers +	0	0	0	0	0	0	0	0	0	0	0	0	0	0	0	0	0	0	0	0	1	0	0	0	0	0	0	0	0	0	Marine Traffic-Commercial Fishers	+
Law Enforcement	Recreational Boating	Law Enforcement-Recreational Boating +	0	0	0	0	0	0	0	0	0	0	0	0	0	0	0	0	0	0	0	0	0	0	0	0	1	0	0	0	0	0	Law Enforcement-Recreational Boating	+
Human Population	Marine Debris	Human Population-Marine Debris +	0	0	0	0	0	0	0	0	0	0	0	0	0	0	0	0	0	0	0	0	0	1	0	0	0	0	0	0	0	0	Human Population-Marine Debris	+
Outside Fishers	Marine Habitat	Outside Fishers-Marine Habitat -	0	0	0	0	0	0	0	0	0	0	0	0	0	0	0	0	0	0	0	0	0	1	0	0	0	0	0	0	0	0	Outside Fishers-Marine Habitat	-
Outside Fishers	Benthic Habitats	Outside Fishers-Benthic Habitats -	0	0	0	0	0	0	0	0	0	0	0	0	0	0	0	0	0	0	0	0	0	1	0	0	0	0	0	0	0	0	Outside Fishers-Benthic Habitats	-
Outside Fishers	Coral Reefs	Outside Fishers-Coral Reefs -	0	0	0	0	0	0	0	0	0	0	0	0	0	0	0	0	0	0	0	0	0	1	0	0	0	0	0	0	0	0	Outside Fishers-Coral Reefs	-
Outside Fishers	Fisheries	Outside Fishers-Fisheries +	0	0	0	0	0	0	0	0	0	0	0	0	0	0	0	0	0	0	0	0	0	0	0	0	0	0	0	1	0	0	Outside Fishers-Fisheries	+
Seagrass	Conch	Seagrass-Conch +	0	0	0	0	0	0	0	0	0	0	0	0	0	0	0	0	0	0	0	0	0	1	0	0	0	0	0	0	1	0	Seagrass-Conch	+
Seagrass	Lobster	Seagrass-Lobster +	0	0	0	0	0	0	0	0	0	0	0	0	0	0	0	0	0	0	0	0	0	1	0	0	0	0	0	0	0	0	Seagrass-Lobster	+
Algae	Conch	Algae-Conch -	0	0	0	0	0	0	0	0	0	0	0	0	0	0	0	0	0	0	0	0	0	1	0	0	0	0	0	0	0	0	Algae-Conch	-
Algae	Gear	Algae-Gear -	0	0	0	0	0	0	0	0	0	0	0	0	0	0	0	0	0	0	0	0	0	0	0	0	0	0	0	0	1	0	Algae-Gear	-
Algae	Fisheries	Algae-Fisheries -	0	0	0	0	0	0	0	0	0	0	0	0	0	0	0	0	0	0	0	0	0	1	0	0	0	0	0	0	0	0	Algae-Fisheries	-
Sargassum	Access to the Water/Resources	Sargassum-Access to the Water/Resources -	0	0	0	0	0	0	0	0	0	0	0	0	0	0	0	0	0	0	0	0	0	1	0	0	0	0	0	0	0	0	Sargassum-Access to the Water/Resources	-
Hurricanes	Benthic Habitats	Hurricanes-Benthic Habitats -	0	0	0	0	0	0	0	0	0	0	0	0	0	0	0	0	0	0	0	0	0	1	0	0	0	0	0	0	0	0	Hurricanes-Benthic Habitats	-
Climate Change	Conch	Climate Change-Conch -	0	0	0	0	0	0	0	0	0	0	0	0	0	0	0	0	0	0	0	0	0	1	0	0	0	0	0	0	0	0	Climate Change-Conch	-
[truncated: 115 more rows]
